# Supplementary material for: Aqua­chlorido(3,5-dinitro-2-oxidobenzo­ato-κ2 O 1,O 2)(1,10-phenanthroline-κ2 N,N′)chromium(III)
Source: Acta Crystallogr Sect E Struct Rep Online. 2012 Mar 7;68(Pt 4):m388. doi: 10.1107/S1600536812009324 (PMC3343802; doi:10.1107/S1600536812009324)
Supplement: Supplementary file 1 [file e-68-0m388-sup1.cif]

##############################################################################
#                                                                            #
# This CIF contains the data in a paper accepted for publication in          #
# Acta Crystallographica Section E. It conforms to the requirements of       #
# Notes for Authors for Acta Crystallographica Section E, and has been       #
# peer reviewed under the auspices of the IUCr Commission on Journals.       #
#                                                                            #
# Full details of the Crystallographic Information File format               #
# are given in the paper "The Crystallographic Information File (CIF):       #
# a New Standard Archive File for Crystallography" by S. R. Hall, F. H.      #
# Allen and I. D. Brown [Acta Cryst. (1991), A47, 655-685].                  #
#                                                                            #
# The current version of the core CIF dictionary is obtainable from          #
# ftp://ftp.iucr.org/pub/cif_core.dic.                                       #
#                                                                            #
# Software is freely available for graphical display of the structure(s)     #
# in this CIF. For information consult the CIF software page                 #
# http://www.iucr.org/resources/cif/software.                                #
#                                                                            #
# This file may be used for bona fide research purposes within the           #
# scientific community so long as proper attribution is given to the journal # 
# article from which it was obtained.                                        #
#                                                                            #
##############################################################################
data_I
_audit_creation_method     SHELXL-97
_chemical_name_systematic
;
Aquachlorido(3,5-dinitro-2-oxidobenzoato-\k^2^<i>O</i>^1^,<i>O</i>^2^)(1,10-
phenanthroline-\k^2^<i>N</i>,<i>N</i>')chromium(III)
;
_chemical_name_common     ?
_chemical_formula_moiety     'C19 H12 Cl Cr N4 O8'
_chemical_formula_sum     'C19 H12 Cl Cr N4 O8'
_chemical_formula_iupac     '[Cr (C7 H2 N2 O7) Cl (C12 H8 N2) (H2 O)]'
_chemical_formula_weight     511.78
_chemical_melting_point     ?
_symmetry_cell_setting     monoclinic
_symmetry_space_group_name_H-M     'P 21/c  '
_symmetry_space_group_name_Hall     '-P 2ybc'
loop_
    _symmetry_equiv_pos_as_xyz
    'x, y, z'
    '-x, y+1/2, -z+1/2'
    '-x, -y, -z'
    'x, -y-1/2, z-1/2'
_cell_length_a     13.868(7)
_cell_length_b     16.158(8)
_cell_length_c     9.348(5)
_cell_angle_alpha     90.00
_cell_angle_beta     105.947(9)
_cell_angle_gamma     90.00
_cell_volume     2014.2(17)
_cell_formula_units_Z     4
_cell_measurement_reflns_used     1361
_cell_measurement_theta_min     2.59
_cell_measurement_theta_max     20.16
_cell_measurement_temperature     296(2)
_exptl_crystal_description     block
_exptl_crystal_colour     green
_exptl_crystal_size_max     0.19
_exptl_crystal_size_mid     0.15
_exptl_crystal_size_min     0.13
_exptl_crystal_density_diffrn     1.688
_exptl_crystal_density_meas     ?
_exptl_crystal_density_method     'not measured'
_exptl_crystal_F_000     1036
_exptl_absorpt_coefficient_mu     0.759
_exptl_absorpt_correction_type     multi-scan
_exptl_absorpt_process_details     '(SADABS; Bruker, 1997)'
_exptl_absorpt_correction_T_min     0.869
_exptl_absorpt_correction_T_max     0.908
_exptl_special_details     ?
_diffrn_ambient_temperature     296(2)
_diffrn_radiation_type     MoK\a
_diffrn_radiation_wavelength     0.71073
_diffrn_radiation_source     'fine-focus sealed tube'
_diffrn_radiation_monochromator     graphite
_diffrn_measurement_device_type     'Bruker APEXII CCD'
_diffrn_measurement_method     '\f and \w scans'
_diffrn_detector_area_resol_mean     ?
_diffrn_reflns_number     10867
_diffrn_reflns_av_R_equivalents     0.0603
_diffrn_reflns_av_sigmaI/netI     0.0751
_diffrn_reflns_theta_min     2.52
_diffrn_reflns_theta_max     26.00
_diffrn_reflns_theta_full     26.00
_diffrn_measured_fraction_theta_max     0.999
_diffrn_measured_fraction_theta_full     0.999
_diffrn_reflns_limit_h_min     -17
_diffrn_reflns_limit_h_max     14
_diffrn_reflns_limit_k_min     -19
_diffrn_reflns_limit_k_max     18
_diffrn_reflns_limit_l_min     -10
_diffrn_reflns_limit_l_max     11
_refine_special_details
;
;
_reflns_number_total     3952
_reflns_number_gt     2378
_reflns_threshold_expression     I>2sigma(I)
_refine_ls_structure_factor_coef     Fsqd
_refine_ls_matrix_type     full
_refine_ls_R_factor_all     0.1070
_refine_ls_R_factor_gt     0.0577
_refine_ls_wR_factor_gt     0.1342
_refine_ls_wR_factor_ref     0.1609
_refine_ls_goodness_of_fit_ref     1.035
_refine_ls_restrained_S_all     1.034
_refine_ls_number_reflns     3952
_refine_ls_number_parameters     306
_refine_ls_number_restraints     2
_refine_ls_hydrogen_treatment     mixed
_refine_ls_weighting_scheme     calc
_refine_ls_weighting_details
                 'calc w=1/[\s^2^(Fo^2^)+(0.0753P)^2^] where P=(Fo^2^+2Fc^2^)/3'
_atom_sites_solution_hydrogens     geom
_atom_sites_solution_primary     direct
_atom_sites_solution_secondary     difmap
_refine_ls_shift/su_max     0.000
_refine_ls_shift/su_mean     0.000
_refine_diff_density_max     0.478
_refine_diff_density_min     -0.488
_refine_ls_extinction_method     none
_refine_ls_extinction_coef     ?
loop_
    _atom_type_symbol
    _atom_type_description
    _atom_type_scat_dispersion_real
    _atom_type_scat_dispersion_imag
    _atom_type_scat_source
    'C' 'C' 0.0033 0.0016
                         'International Tables Vol C Tables 4.2.6.8 and 6.1.1.4'
    'H' 'H' 0.0000 0.0000
                         'International Tables Vol C Tables 4.2.6.8 and 6.1.1.4'
    'N' 'N' 0.0061 0.0033
                         'International Tables Vol C Tables 4.2.6.8 and 6.1.1.4'
    'O' 'O' 0.0106 0.0060
                         'International Tables Vol C Tables 4.2.6.8 and 6.1.1.4'
    'Cr' 'Cr' 0.3209 0.6236
                         'International Tables Vol C Tables 4.2.6.8 and 6.1.1.4'
    'Cl' 'Cl' 0.1484 0.1585
                         'International Tables Vol C Tables 4.2.6.8 and 6.1.1.4'
_computing_data_collection     'APEX2 (Bruker, 2008)'
_computing_cell_refinement     'SAINT (Bruker, 1997)'
_computing_data_reduction     'SAINT (Bruker, 1997)'
_computing_structure_solution     'SHELXS97 (Sheldrick, 2008)'
_computing_structure_refinement     'SHELXL97 (Sheldrick, 2008)'
_computing_molecular_graphics     'SHELXTL (Sheldrick, 2008)'
_computing_publication_material     'SHELXTL (Sheldrick, 2008)'
loop_
    _atom_site_type_symbol
    _atom_site_label
    _atom_site_fract_x
    _atom_site_fract_y
    _atom_site_fract_z
    _atom_site_U_iso_or_equiv
    _atom_site_adp_type
    _atom_site_calc_flag
    _atom_site_refinement_flags
    _atom_site_occupancy
    _atom_site_symmetry_multiplicity
    _atom_site_disorder_assembly
    _atom_site_disorder_group
    Cr Cr1 0.71896(5) -0.01477(4) 0.02803(8) 0.0398(2) Uani d . 1 1 . .
    C C1 0.8895(3) -0.0499(3) -0.1138(5) 0.0486(12) Uani d . 1 1 . .
    H H1A 0.8952 0.0071 -0.1228 0.058 Uiso calc R 1 1 . .
    C C2 0.9520(3) -0.1014(3) -0.1671(5) 0.0549(13) Uani d . 1 1 . .
    H H2A 0.9985 -0.0790 -0.2113 0.066 Uiso calc R 1 1 . .
    C C3 0.9445(3) -0.1854(3) -0.1540(5) 0.0541(13) Uani d . 1 1 . .
    H H3A 0.9861 -0.2203 -0.1892 0.065 Uiso calc R 1 1 . .
    C C4 0.8750(3) -0.2183(3) -0.0885(5) 0.0466(12) Uani d . 1 1 . .
    C C5 0.8148(3) -0.1623(3) -0.0363(5) 0.0373(10) Uani d . 1 1 . .
    C C6 0.8586(4) -0.3049(3) -0.0718(5) 0.0538(13) Uani d . 1 1 . .
    H H6A 0.8986 -0.3429 -0.1038 0.065 Uiso calc R 1 1 . .
    C C7 0.7875(4) -0.3331(3) -0.0115(5) 0.0531(13) Uani d . 1 1 . .
    H H7A 0.7769 -0.3898 -0.0076 0.064 Uiso calc R 1 1 . .
    C C8 0.7280(4) -0.2774(3) 0.0467(5) 0.0451(12) Uani d . 1 1 . .
    C C9 0.7416(3) -0.1913(2) 0.0324(5) 0.0372(10) Uani d . 1 1 . .
    C C10 0.6547(4) -0.3003(3) 0.1147(5) 0.0540(14) Uani d . 1 1 . .
    H H10A 0.6413 -0.3562 0.1241 0.065 Uiso calc R 1 1 . .
    C C11 0.6019(4) -0.2423(3) 0.1680(5) 0.0504(12) Uani d . 1 1 . .
    H H11A 0.5542 -0.2584 0.2156 0.060 Uiso calc R 1 1 . .
    C C12 0.6203(3) -0.1593(3) 0.1502(5) 0.0463(11) Uani d . 1 1 . .
    H H12A 0.5840 -0.1201 0.1866 0.056 Uiso calc R 1 1 . .
    C C13 0.5958(3) 0.1109(3) 0.1121(5) 0.0381(10) Uani d . 1 1 . .
    C C14 0.6519(3) 0.1771(2) 0.0562(4) 0.0350(10) Uani d . 1 1 . .
    C C15 0.7266(3) 0.1605(2) -0.0202(5) 0.0346(10) Uani d . 1 1 . .
    C C16 0.7719(3) 0.2324(3) -0.0637(5) 0.0372(10) Uani d . 1 1 . .
    C C17 0.7469(3) 0.3115(3) -0.0374(5) 0.0403(10) Uani d . 1 1 . .
    H H17A 0.7791 0.3564 -0.0662 0.048 Uiso calc R 1 1 . .
    C C18 0.6729(3) 0.3229(2) 0.0326(5) 0.0413(11) Uani d . 1 1 . .
    C C19 0.6267(3) 0.2570(3) 0.0788(5) 0.0398(10) Uani d . 1 1 . .
    H H19A 0.5772 0.2669 0.1265 0.048 Uiso calc R 1 1 . .
    Cl Cl1 0.83175(9) 0.00500(7) 0.25272(14) 0.0564(4) Uani d . 1 1 . .
    N N1 0.8216(3) -0.0795(2) -0.0502(4) 0.0402(9) Uani d . 1 1 . .
    N N2 0.6876(3) -0.1336(2) 0.0834(4) 0.0377(8) Uani d . 1 1 . .
    N N3 0.8523(3) 0.2233(2) -0.1369(4) 0.0443(9) Uani d . 1 1 . .
    N N4 0.6453(3) 0.4060(2) 0.0641(5) 0.0579(11) Uani d . 1 1 . .
    O O1 0.6129(2) 0.03496(17) 0.0950(3) 0.0468(8) Uani d . 1 1 . .
    O O2 0.5312(2) 0.13290(17) 0.1731(3) 0.0468(8) Uani d . 1 1 . .
    O O3 0.7505(2) 0.08735(17) -0.0508(3) 0.0462(8) Uani d . 1 1 . .
    O O4 0.8663(3) 0.1591(2) -0.1910(5) 0.0756(12) Uani d . 1 1 . .
    O O5 0.9030(3) 0.2830(2) -0.1388(6) 0.0961(16) Uani d . 1 1 . .
    O O6 0.5745(3) 0.4138(2) 0.1213(4) 0.0697(11) Uani d . 1 1 . .
    O O7 0.6920(4) 0.4640(2) 0.0366(5) 0.0934(16) Uani d . 1 1 . .
    O O8 0.6198(2) -0.0388(2) -0.1700(4) 0.0450(8) Uani d D 1 1 . .
    H H1WB 0.608(3) 0.0037(19) -0.222(4) 0.050(15) Uiso d D 1 1 . .
    H H1WA 0.565(2) -0.059(3) -0.180(5) 0.060(17) Uiso d D 1 1 . .
loop_
    _atom_site_aniso_label
    _atom_site_aniso_U_11
    _atom_site_aniso_U_22
    _atom_site_aniso_U_33
    _atom_site_aniso_U_12
    _atom_site_aniso_U_13
    _atom_site_aniso_U_23
    Cr1 0.0387(4) 0.0349(4) 0.0546(5) -0.0041(3) 0.0277(3) -0.0005(3)
    C1 0.040(3) 0.050(3) 0.063(3) -0.007(2) 0.027(2) -0.002(2)
    C2 0.039(3) 0.074(4) 0.061(3) -0.006(2) 0.029(3) -0.007(3)
    C3 0.039(3) 0.070(4) 0.057(3) 0.010(3) 0.020(2) -0.010(3)
    C4 0.036(3) 0.056(3) 0.047(3) 0.006(2) 0.010(2) -0.007(2)
    C5 0.034(2) 0.042(2) 0.036(3) -0.0025(19) 0.0100(19) -0.0016(19)
    C6 0.055(3) 0.045(3) 0.058(3) 0.011(2) 0.010(3) -0.006(2)
    C7 0.065(3) 0.035(3) 0.055(3) 0.002(2) 0.009(3) -0.003(2)
    C8 0.048(3) 0.042(3) 0.040(3) -0.004(2) 0.003(2) 0.004(2)
    C9 0.037(3) 0.037(2) 0.036(2) -0.0067(19) 0.007(2) 0.0013(19)
    C10 0.057(3) 0.046(3) 0.051(3) -0.018(3) 0.003(3) 0.013(2)
    C11 0.049(3) 0.056(3) 0.047(3) -0.016(2) 0.015(2) 0.012(2)
    C12 0.042(3) 0.057(3) 0.044(3) -0.009(2) 0.018(2) 0.004(2)
    C13 0.035(2) 0.042(3) 0.041(3) -0.004(2) 0.017(2) -0.001(2)
    C14 0.034(2) 0.037(2) 0.037(3) -0.0049(19) 0.0147(19) -0.0028(18)
    C15 0.030(2) 0.037(2) 0.038(3) -0.0050(19) 0.0117(18) 0.0013(18)
    C16 0.035(2) 0.041(2) 0.040(3) -0.0064(19) 0.018(2) -0.0002(18)
    C17 0.041(3) 0.035(2) 0.047(3) -0.005(2) 0.015(2) 0.0027(19)
    C18 0.045(3) 0.034(2) 0.047(3) -0.004(2) 0.016(2) -0.003(2)
    C19 0.033(2) 0.050(3) 0.039(3) -0.001(2) 0.015(2) -0.006(2)
    Cl1 0.0573(8) 0.0561(7) 0.0591(8) -0.0148(6) 0.0218(6) -0.0049(6)
    N1 0.036(2) 0.042(2) 0.047(2) -0.0067(16) 0.0185(18) -0.0006(16)
    N2 0.035(2) 0.040(2) 0.042(2) -0.0020(16) 0.0181(17) 0.0044(16)
    N3 0.040(2) 0.047(2) 0.052(3) -0.0023(19) 0.0230(19) 0.0071(19)
    N4 0.075(3) 0.040(2) 0.065(3) -0.001(2) 0.030(3) -0.007(2)
    O1 0.0442(18) 0.0342(17) 0.076(2) -0.0014(14) 0.0400(17) 0.0005(15)
    O2 0.0453(19) 0.0435(17) 0.064(2) -0.0039(14) 0.0364(17) -0.0067(15)
    O3 0.0492(19) 0.0367(17) 0.066(2) -0.0037(14) 0.0385(17) -0.0027(14)
    O4 0.088(3) 0.056(2) 0.113(3) -0.011(2) 0.078(3) -0.013(2)
    O5 0.090(3) 0.052(2) 0.182(5) -0.014(2) 0.096(3) 0.006(3)
    O6 0.070(3) 0.050(2) 0.103(3) -0.0038(18) 0.048(2) -0.0191(19)
    O7 0.136(4) 0.0358(19) 0.144(4) -0.017(2) 0.098(3) -0.008(2)
    O8 0.040(2) 0.0435(19) 0.058(2) -0.0070(16) 0.0245(17) 0.0070(16)
_geom_special_details
;
 All esds (except the esd in the dihedral angle between two l.s. planes)
 are estimated using the full covariance matrix.  The cell esds are taken
 into account individually in the estimation of esds in distances, angles
 and torsion angles; correlations between esds in cell parameters are only
 used when they are defined by crystal symmetry.  An approximate (isotropic)
 treatment of cell esds is used for estimating esds involving l.s. planes.
;
loop_
    _geom_bond_atom_site_label_1
    _geom_bond_atom_site_label_2
    _geom_bond_site_symmetry_2
    _geom_bond_distance
    _geom_bond_publ_flag
    Cr1 O3 . 1.906(3) y
    Cr1 O1 . 1.926(3) y
    Cr1 O8 . 2.017(4) y
    Cr1 N1 . 2.056(4) y
    Cr1 N2 . 2.065(3) y
    Cr1 Cl1 . 2.2705(17) y
    C1 N1 . 1.332(5) ?
    C1 C2 . 1.389(6) ?
    C1 H1A . 0.9300 ?
    C2 C3 . 1.370(7) ?
    C2 H2A . 0.9300 ?
    C3 C4 . 1.382(7) ?
    C3 H3A . 0.9300 ?
    C4 C5 . 1.406(6) ?
    C4 C6 . 1.434(6) ?
    C5 N1 . 1.350(5) ?
    C5 C9 . 1.422(6) ?
    C6 C7 . 1.343(7) ?
    C6 H6A . 0.9300 ?
    C7 C8 . 1.425(7) ?
    C7 H7A . 0.9300 ?
    C8 C10 . 1.389(7) ?
    C8 C9 . 1.415(6) ?
    C9 N2 . 1.363(5) ?
    C10 C11 . 1.364(7) ?
    C10 H10A . 0.9300 ?
    C11 C12 . 1.383(6) ?
    C11 H11A . 0.9300 ?
    C12 N2 . 1.325(5) ?
    C12 H12A . 0.9300 ?
    C13 O2 . 1.239(5) ?
    C13 O1 . 1.268(5) ?
    C13 C14 . 1.498(6) ?
    C14 C19 . 1.369(5) ?
    C14 C15 . 1.437(6) ?
    C15 O3 . 1.281(5) ?
    C15 C16 . 1.431(5) ?
    C16 C17 . 1.364(6) ?
    C16 N3 . 1.467(5) ?
    C17 C18 . 1.372(6) ?
    C17 H17A . 0.9300 ?
    C18 C19 . 1.372(6) ?
    C18 N4 . 1.448(5) ?
    C19 H19A . 0.9300 ?
    N3 O4 . 1.193(4) ?
    N3 O5 . 1.197(5) ?
    N4 O7 . 1.207(5) ?
    N4 O6 . 1.247(5) ?
    O8 H1WB . 0.832(19) ?
    O8 H1WA . 0.810(19) ?
loop_
    _geom_angle_atom_site_label_1
    _geom_angle_atom_site_label_2
    _geom_angle_atom_site_label_3
    _geom_angle_site_symmetry_1
    _geom_angle_site_symmetry_3
    _geom_angle
    _geom_angle_publ_flag
    O3 Cr1 O1 . . 92.39(12) ?
    O3 Cr1 O8 . . 89.04(14) ?
    O1 Cr1 O8 . . 89.40(14) ?
    O3 Cr1 N1 . . 92.74(13) ?
    O1 Cr1 N1 . . 173.41(13) ?
    O8 Cr1 N1 . . 86.54(14) ?
    O3 Cr1 N2 . . 171.05(13) ?
    O1 Cr1 N2 . . 94.24(13) ?
    O8 Cr1 N2 . . 85.03(14) ?
    N1 Cr1 N2 . . 80.24(14) ?
    O3 Cr1 Cl1 . . 93.60(11) ?
    O1 Cr1 Cl1 . . 91.96(11) ?
    O8 Cr1 Cl1 . . 176.97(11) ?
    N1 Cr1 Cl1 . . 91.85(11) ?
    N2 Cr1 Cl1 . . 92.18(10) ?
    N1 C1 C2 . . 122.1(5) ?
    N1 C1 H1A . . 118.9 ?
    C2 C1 H1A . . 118.9 ?
    C3 C2 C1 . . 119.5(5) ?
    C3 C2 H2A . . 120.3 ?
    C1 C2 H2A . . 120.3 ?
    C2 C3 C4 . . 120.0(4) ?
    C2 C3 H3A . . 120.0 ?
    C4 C3 H3A . . 120.0 ?
    C3 C4 C5 . . 117.3(4) ?
    C3 C4 C6 . . 125.1(5) ?
    C5 C4 C6 . . 117.6(4) ?
    N1 C5 C4 . . 122.7(4) ?
    N1 C5 C9 . . 116.6(4) ?
    C4 C5 C9 . . 120.7(4) ?
    C7 C6 C4 . . 122.2(5) ?
    C7 C6 H6A . . 118.9 ?
    C4 C6 H6A . . 118.9 ?
    C6 C7 C8 . . 121.1(4) ?
    C6 C7 H7A . . 119.5 ?
    C8 C7 H7A . . 119.5 ?
    C10 C8 C9 . . 116.0(4) ?
    C10 C8 C7 . . 125.4(4) ?
    C9 C8 C7 . . 118.5(4) ?
    N2 C9 C8 . . 122.7(4) ?
    N2 C9 C5 . . 117.5(4) ?
    C8 C9 C5 . . 119.8(4) ?
    C11 C10 C8 . . 121.2(4) ?
    C11 C10 H10A . . 119.4 ?
    C8 C10 H10A . . 119.4 ?
    C10 C11 C12 . . 119.1(5) ?
    C10 C11 H11A . . 120.4 ?
    C12 C11 H11A . . 120.4 ?
    N2 C12 C11 . . 122.6(5) ?
    N2 C12 H12A . . 118.7 ?
    C11 C12 H12A . . 118.7 ?
    O2 C13 O1 . . 121.3(4) ?
    O2 C13 C14 . . 117.8(4) ?
    O1 C13 C14 . . 120.9(4) ?
    C19 C14 C15 . . 120.1(4) ?
    C19 C14 C13 . . 116.2(4) ?
    C15 C14 C13 . . 123.7(4) ?
    O3 C15 C16 . . 121.7(4) ?
    O3 C15 C14 . . 123.3(4) ?
    C16 C15 C14 . . 115.0(4) ?
    C17 C16 C15 . . 123.8(4) ?
    C17 C16 N3 . . 116.2(4) ?
    C15 C16 N3 . . 120.0(4) ?
    C16 C17 C18 . . 118.2(4) ?
    C16 C17 H17A . . 120.9 ?
    C18 C17 H17A . . 120.9 ?
    C19 C18 C17 . . 121.3(4) ?
    C19 C18 N4 . . 118.9(4) ?
    C17 C18 N4 . . 119.8(4) ?
    C14 C19 C18 . . 121.5(4) ?
    C14 C19 H19A . . 119.2 ?
    C18 C19 H19A . . 119.2 ?
    C1 N1 C5 . . 118.3(4) ?
    C1 N1 Cr1 . . 128.3(3) ?
    C5 N1 Cr1 . . 113.4(3) ?
    C12 N2 C9 . . 118.4(4) ?
    C12 N2 Cr1 . . 129.4(3) ?
    C9 N2 Cr1 . . 112.0(3) ?
    O4 N3 O5 . . 121.9(4) ?
    O4 N3 C16 . . 121.2(4) ?
    O5 N3 C16 . . 116.9(4) ?
    O7 N4 O6 . . 122.9(4) ?
    O7 N4 C18 . . 119.3(4) ?
    O6 N4 C18 . . 117.7(4) ?
    C13 O1 Cr1 . . 129.1(3) ?
    C15 O3 Cr1 . . 127.7(3) ?
    Cr1 O8 H1WB . . 111(3) ?
    Cr1 O8 H1WA . . 125(3) ?
    H1WB O8 H1WA . . 103(5) ?
loop_
    _geom_hbond_atom_site_label_D
    _geom_hbond_atom_site_label_H
    _geom_hbond_atom_site_label_A
    _geom_hbond_site_symmetry_A
    _geom_hbond_distance_DH
    _geom_hbond_distance_HA
    _geom_hbond_distance_DA
    _geom_hbond_angle_DHA
    O8 H1WB O6 4_565 0.832(19) 1.94(2) 2.759(5) 168(5)
    O8 H1WA O2 3_655 0.810(19) 1.81(3) 2.581(4) 160(5)
_iucr_refine_instructions_details
;
TITL A in P2(1)/c
CELL 0.71073  13.8682  16.1580   9.3482  90.000 105.947  90.000
ZERR    4.00   0.0068   0.0078   0.0048   0.000   0.009   0.000
LATT 1
SYMM -X, 0.5+Y, 0.5-Z
SFAC C  H  N  O  Cr Cl
UNIT 76 48 16 32 4 4
OMIT -3 52
OMIT 2 0 0
OMIT 1 1 0
OMIT -1 1 1
OMIT 0 3 1
DFIX 0.83 H1WA O8 H1WB O8
L.S. 20
SIZE 0.19 0.15 0.13
ACTA
BOND $h
htab
EQIV $1 x, -y+1/2, z-1/2
HTAB O8 O6_$1
HTAB O8 N4_$1
EQIV $2 -x+1, -y, -z
HTAB O8 O2_$2
CONF
FMAP 2
PLAN 20
TEMP 23.000
WGHT    0.075300
FVAR       0.06060
CR1   5    0.718958   -0.014767    0.028029    11.00000    0.03868    0.03491 =
         0.05462   -0.00053    0.02767   -0.00408
C1    1    0.889453   -0.049907   -0.113780    11.00000    0.04038    0.05000 =
         0.06308   -0.00167    0.02730   -0.00670
AFIX  43
H1A   2    0.895164    0.007081   -0.122773    11.00000   -1.20000
AFIX   0
C2    1    0.951951   -0.101406   -0.167071    11.00000    0.03856    0.07387 =
         0.06111   -0.00684    0.02869   -0.00643
AFIX  43
H2A   2    0.998503   -0.079016   -0.211266    11.00000   -1.20000
AFIX   0
C3    1    0.944470   -0.185427   -0.154009    11.00000    0.03928    0.07026 =
         0.05690   -0.01009    0.02018    0.01000
AFIX  43
H3A   2    0.986124   -0.220344   -0.189228    11.00000   -1.20000
AFIX   0
C4    1    0.875015   -0.218303   -0.088489    11.00000    0.03626    0.05614 =
         0.04670   -0.00663    0.01030    0.00639
C5    1    0.814808   -0.162297   -0.036340    11.00000    0.03376    0.04200 =
         0.03649   -0.00160    0.01001   -0.00251
C6    1    0.858602   -0.304935   -0.071791    11.00000    0.05480    0.04522 =
         0.05795   -0.00553    0.00964    0.01070
AFIX  43
H6A   2    0.898557   -0.342935   -0.103824    11.00000   -1.20000
AFIX   0
C7    1    0.787496   -0.333060   -0.011468    11.00000    0.06493    0.03521 =
         0.05465   -0.00316    0.00896    0.00173
AFIX  43
H7A   2    0.776911   -0.389751   -0.007563    11.00000   -1.20000
AFIX   0
C8    1    0.727965   -0.277426    0.046688    11.00000    0.04768    0.04243 =
         0.03968    0.00438    0.00297   -0.00365
C9    1    0.741632   -0.191343    0.032435    11.00000    0.03697    0.03695 =
         0.03588    0.00135    0.00675   -0.00671
C10   1    0.654673   -0.300322    0.114725    11.00000    0.05748    0.04618 =
         0.05097    0.01295    0.00269   -0.01833
AFIX  43
H10A  2    0.641341   -0.356161    0.124141    11.00000   -1.20000
AFIX   0
C11   1    0.601911   -0.242343    0.167967    11.00000    0.04912    0.05561 =
         0.04736    0.01211    0.01491   -0.01562
AFIX  43
H11A  2    0.554206   -0.258401    0.215577    11.00000   -1.20000
AFIX   0
C12   1    0.620282   -0.159347    0.150229    11.00000    0.04150    0.05705 =
         0.04382    0.00373    0.01778   -0.00909
AFIX  43
H12A  2    0.583983   -0.120133    0.186640    11.00000   -1.20000
AFIX   0
C13   1    0.595795    0.110904    0.112081    11.00000    0.03527    0.04211 =
         0.04091   -0.00088    0.01714   -0.00401
C14   1    0.651876    0.177124    0.056231    11.00000    0.03410    0.03652 =
         0.03738   -0.00275    0.01472   -0.00486
C15   1    0.726650    0.160519   -0.020220    11.00000    0.02966    0.03719 =
         0.03840    0.00131    0.01169   -0.00499
C16   1    0.771874    0.232410   -0.063713    11.00000    0.03463    0.04084 =
         0.04033   -0.00015    0.01759   -0.00640
C17   1    0.746875    0.311482   -0.037437    11.00000    0.04061    0.03516 =
         0.04696    0.00266    0.01513   -0.00495
AFIX  43
H17A  2    0.779067    0.356426   -0.066193    11.00000   -1.20000
AFIX   0
C18   1    0.672934    0.322937    0.032580    11.00000    0.04535    0.03356 =
         0.04708   -0.00341    0.01598   -0.00366
C19   1    0.626748    0.257028    0.078758    11.00000    0.03332    0.05033 =
         0.03885   -0.00639    0.01533   -0.00052
AFIX  43
H19A  2    0.577206    0.266885    0.126484    11.00000   -1.20000
AFIX   0
CL1   6    0.831746    0.005003    0.252717    11.00000    0.05726    0.05615 =
         0.05913   -0.00492    0.02179   -0.01480
N1    3    0.821592   -0.079490   -0.050203    11.00000    0.03552    0.04194 =
         0.04743   -0.00058    0.01849   -0.00667
N2    3    0.687577   -0.133554    0.083387    11.00000    0.03492    0.04005 =
         0.04250    0.00439    0.01809   -0.00204
N3    3    0.852254    0.223323   -0.136921    11.00000    0.04003    0.04690 =
         0.05224    0.00711    0.02300   -0.00228
N4    3    0.645314    0.405964    0.064119    11.00000    0.07456    0.04023 =
         0.06528   -0.00688    0.02991   -0.00091
O1    4    0.612876    0.034963    0.095000    11.00000    0.04420    0.03417 =
         0.07594    0.00048    0.03998   -0.00139
O2    4    0.531210    0.132898    0.173136    11.00000    0.04529    0.04352 =
         0.06416   -0.00670    0.03641   -0.00394
O3    4    0.750535    0.087347   -0.050788    11.00000    0.04923    0.03674 =
         0.06598   -0.00274    0.03845   -0.00372
O4    4    0.866324    0.159138   -0.190970    11.00000    0.08825    0.05556 =
         0.11260   -0.01332    0.07752   -0.01114
O5    4    0.903048    0.282959   -0.138828    11.00000    0.08961    0.05197 =
         0.18177    0.00554    0.09625   -0.01380
O6    4    0.574489    0.413830    0.121267    11.00000    0.06959    0.05046 =
         0.10330   -0.01914    0.04785   -0.00375
O7    4    0.691997    0.464031    0.036615    11.00000    0.13641    0.03581 =
         0.14366   -0.00763    0.09827   -0.01675
O8    4    0.619799   -0.038828   -0.169955    11.00000    0.03986    0.04355 =
         0.05810    0.00696    0.02454   -0.00705
H1WB  2    0.607874    0.003658   -0.222222    11.00000    0.05024
H1WA  2    0.564593   -0.058523   -0.180493    11.00000    0.06048
HKLF 4
REM  A in P2(1)/c
REM R1 =  0.0577 for   2378 Fo > 4sig(Fo)  and  0.1070 for all   3952 data
REM    306 parameters refined using      2 restraints
END
WGHT      0.0842      0.0000
REM Highest difference peak  0.478,  deepest hole -0.488,  1-sigma level  0.085
Q1    1   0.7769 -0.0028  0.1461  11.00000  0.05    0.48
Q2    1   0.8477  0.2791 -0.2348  11.00000  0.05    0.39
Q3    1   0.6576  0.3599  0.0433  11.00000  0.05    0.39
Q4    1   0.7174  0.0535  0.0336  11.00000  0.05    0.39
;
data_global
_journal_date_recd_electronic     2012-03-01
_journal_date_accepted     2012-03-02
_journal_name_full     'Acta Crystallographica, Section E'
_journal_year     2012
_journal_volume     68
_journal_issue      4
_journal_page_first     m388
_journal_page_last     m388
_journal_paper_category     QM
_journal_paper_doi     10.1107/S1600536812009324
_journal_coeditor_code     GK2465
_publ_contact_author_name     'Zhao-Hui Meng'
_publ_contact_author_address
;
College of Chemistry and Pharmacy Engineering
Nanyang Normal University
Nanyang 473061
People's Republic of China
;
_publ_contact_author_email     nysymzh@126.com
_publ_contact_author_fax     '086 377 63513735'
_publ_contact_author_phone     '086 377 63513735'
_publ_section_title
;\
Aquachlorido(3,5-dinitro-2-oxidobenzoato-\k^2^<i>O</i>^1^,<i>O</i>^2^)(1,10-\
phenanthroline-\k^2^<i>N</i>,<i>N</i>')chromium(III)
;
loop_
    _publ_author_name
    _publ_author_address
    'Zhao-Hui Meng'
;
College of Chemistry and Pharmacy Engineering
Nanyang Normal University
Nanyang 473061
People's Republic of China
;
    'Hui Lian'
;
Department of Anatomy, College of Basic Medical Science
Xinxiang Medical College
Xinxiang 453003
People's Republic of China
;
    'Shu-Shen Zhang'
;
College of Chemistry and Pharmacy Engineering
Nanyang Normal University
Nanyang 473061
People's Republic of China
;
    'Yu-Quan Feng'
;
College of Chemistry and Pharmacy Engineering
Nanyang Normal University
Nanyang 473061
People's Republic of China
;
