# Supplementary material for: Aqua­chlorido(3,5-dinitro-2-oxidobenzo­ato-κ2 O 1,O 2)(1,10-phenanthroline-κ2 N,N′)chromium(III)
Source: Acta Crystallogr Sect E Struct Rep Online. 2012 Mar 7;68(Pt 4):m388. doi: 10.1107/S1600536812009324 (PMC3343802; doi:10.1107/S1600536812009324)
Supplement: Supplementary file 2 [file e-68-0m388-Isup2.hkl]

# 
# h,k,l, Fc-squared, Fo-squared, sigma(Fo-squared) and status flag 
# 
data_I
_shelx_title ' A in P2(1)/c' 
_shelx_refln_list_code          4 
_shelx_F_calc_maximum      520.05 
_exptl_crystal_F_000      1036.00 
_reflns_d_resolution_high  0.8107 
 
loop_ 
 _symmetry_equiv_pos_as_xyz 
 'x, y, z' 
 '-x, y+1/2, -z+1/2' 
 '-x, -y, -z' 
 'x, -y-1/2, z-1/2' 
 
_cell_length_a    13.8682 
_cell_length_b    16.1580 
_cell_length_c     9.3482 
_cell_angle_alpha  90.000 
_cell_angle_beta  105.947 
_cell_angle_gamma  90.000 
 
_shelx_F_squared_multiplier     1.000 
 
loop_ 
 _refln_index_h 
 _refln_index_k 
 _refln_index_l 
 _refln_F_squared_calc 
 _refln_F_squared_meas 
 _refln_F_squared_sigma 
 _refln_observed_status 
   3   0   0     1917.96     2052.42    138.87 o 
   4   0   0    10335.36    12303.97    765.16 o 
   5   0   0      131.71      132.25     15.05 o 
   6   0   0      527.50      713.65     39.48 o 
   7   0   0     4328.20     4262.96    125.58 o 
   8   0   0     1539.88     1712.92     66.65 o 
   9   0   0     6980.95     7299.35    204.51 o 
  10   0   0      127.16      176.99     40.84 o 
  11   0   0      934.68     1184.50     95.30 o 
  12   0   0      162.22      141.60     46.29 o 
  13   0   0       92.98       68.07     40.84 o 
  14   0   0       43.36       13.61     40.84 o 
  15   0   0       48.67      -27.23     38.12 o 
  16   0   0       40.73       81.69     46.29 o 
   2   1   0     1867.70     1995.95     78.97 o 
   3   1   0      142.45      187.94     14.34 o 
   4   1   0      321.17      376.66     20.10 o 
   5   1   0        0.31       -6.54      5.60 o 
   6   1   0      846.40      898.11     36.47 o 
   7   1   0      487.17      663.08     93.39 o 
   8   1   0      972.25     1209.16     66.81 o 
   9   1   0      558.33      515.51     33.81 o 
  10   1   0       65.79       54.84     19.99 o 
  11   1   0      229.84      255.96     37.51 o 
  12   1   0       19.16        2.13     22.08 o 
  13   1   0       66.22       99.98     34.04 o 
  14   1   0       98.98       44.85     32.56 o 
  15   1   0      179.66      228.75     43.29 o 
  16   1   0        0.09       25.67     26.14 o 
   0   2   0      132.66      103.47     10.89 o 
   1   2   0     2600.78     2357.81     63.45 o 
   2   2   0     1560.60     1516.35     59.91 o 
   3   2   0      689.17      757.47     32.73 o 
   4   2   0      972.82      964.86     39.44 o 
   5   2   0       24.40       49.73     16.34 o 
   6   2   0      124.54      132.83     11.05 o 
   7   2   0     3500.02     3607.92     76.89 o 
   8   2   0     1265.04     1371.99     45.98 o 
   9   2   0     4653.50     4646.40    120.31 o 
  10   2   0      975.67     1020.85     59.63 o 
  11   2   0     1425.61     1316.60     73.52 o 
  12   2   0       43.71       54.46     26.96 o 
  13   2   0       12.46       21.78     26.96 o 
  14   2   0        0.70       12.25     36.76 o 
  15   2   0      154.96      170.18     42.23 o 
  16   2   0      110.70       41.51     35.27 o 
   1   3   0       56.51       81.93     10.97 o 
   2   3   0    10904.76    10574.12    217.38 o 
   3   3   0      401.37      473.46     20.40 o 
   4   3   0     1171.36     1135.03     47.14 o 
   5   3   0      889.12     1020.66     45.22 o 
   6   3   0      188.68      254.04     24.81 o 
   7   3   0      351.52      382.66     31.73 o 
   8   3   0       33.15       41.89     15.65 o 
   9   3   0      110.09      122.99     42.25 o 
  10   3   0      123.03      118.04     21.34 o 
  11   3   0      105.89       78.92     21.12 o 
  12   3   0       11.56       10.18     17.15 o 
  13   3   0      102.83      105.64     26.63 o 
  14   3   0      252.79      213.47     69.44 o 
  15   3   0        3.85       -8.17     27.47 o 
  16   3   0       50.20       24.80     35.27 o 
   0   4   0    10715.60     9846.56    251.26 o 
   1   4   0     1448.69     1456.11     34.89 o 
   2   4   0     9307.23     9120.26    165.31 o 
   3   4   0       10.84        7.32      6.68 o 
   4   4   0     1160.67     1303.29     40.42 o 
   5   4   0      627.52      544.79     26.83 o 
   6   4   0      126.18      145.56     16.91 o 
   7   4   0     3163.24     3303.43    111.63 o 
   8   4   0      726.38      811.25     49.95 o 
   9   4   0     3502.10     3433.33     84.63 o 
  10   4   0      155.63      155.51     20.54 o 
  11   4   0      880.04      861.83     41.37 o 
  12   4   0      135.45      171.23     36.51 o 
  13   4   0       18.73        5.75     24.68 o 
  14   4   0      283.91      291.28     69.44 o 
  15   4   0       64.12       25.67     40.84 o 
  16   4   0      130.56      118.90     42.53 o 
   1   5   0       37.92       48.55      8.17 o 
   2   5   0        0.23       -5.74     10.70 o 
   3   5   0        2.96        2.06     10.80 o 
   4   5   0      310.29      304.18     14.39 o 
   5   5   0      292.23      294.18     25.01 o 
   6   5   0     4678.64     5097.53    158.50 o 
   7   5   0      253.21      339.72     26.36 o 
   8   5   0      297.12      360.30     29.14 o 
   9   5   0      374.39      384.81     31.79 o 
  10   5   0      257.32      219.13     23.44 o 
  11   5   0       86.69       74.59     19.24 o 
  12   5   0      371.83      364.88     48.14 o 
  13   5   0        5.19       -0.30     25.52 o 
  14   5   0      463.48      456.05     54.85 o 
  15   5   0      122.53       89.86     73.52 o 
   0   6   0    10381.62     9524.57    250.29 o 
   1   6   0      424.14      434.02     19.99 o 
   2   6   0    11857.44    11141.93    204.78 o 
   3   6   0       38.61       30.01     12.97 o 
   4   6   0      528.32      431.68     52.27 o 
   5   6   0     3668.66     3745.36     94.71 o 
   6   6   0     2202.48     2143.70     64.84 o 
   7   6   0     1431.56     1366.78     68.07 o 
   8   6   0      229.54      259.80     26.34 o 
   9   6   0     1773.70     1735.65     64.74 o 
  10   6   0        7.47       31.48     18.80 o 
  11   6   0      753.00      774.20     65.10 o 
  12   6   0       58.97       80.42     35.64 o 
  13   6   0       78.96        8.61     55.82 o 
  14   6   0       61.61       26.75     38.12 o 
  15   6   0       55.13        9.38     34.50 o 
   1   7   0     2362.36     2061.04     51.68 o 
   2   7   0       47.57       23.00      9.29 o 
   3   7   0        3.15       -8.95     18.15 o 
   4   7   0      365.69      531.03     25.33 o 
   5   7   0     1049.81     1004.67     30.66 o 
   6   7   0        1.89       -0.48     12.38 o 
   7   7   0     1171.23     1223.69     48.86 o 
   8   7   0       23.85       -0.76     18.79 o 
   9   7   0      157.20      148.33     25.37 o 
  10   7   0      334.38      288.58     31.49 o 
  11   7   0       86.11      108.35     25.78 o 
  12   7   0       49.99       91.71     25.82 o 
  13   7   0      240.64      238.23     34.45 o 
  14   7   0        1.95      -68.07     49.01 o 
  15   7   0       57.39       10.89     59.91 o 
   0   8   0      823.72      600.57     38.51 o 
   1   8   0      747.43      783.05     37.34 o 
   2   8   0       78.57       38.78     10.82 o 
   3   8   0      112.33      102.47     14.44 o 
   4   8   0      313.26      300.63     15.52 o 
   5   8   0       56.95       37.17     10.12 o 
   6   8   0       64.59       61.65     14.96 o 
   7   8   0     1542.77     1462.47     54.39 o 
   8   8   0      246.27      250.62     26.89 o 
   9   8   0     1576.58     1466.14     59.65 o 
  10   8   0      407.39      385.91     54.46 o 
  11   8   0       81.99       92.36     35.27 o 
  12   8   0      137.98      172.82     40.56 o 
  13   8   0      201.46      207.76     45.73 o 
  14   8   0       34.51      -65.35     51.74 o 
  15   8   0       41.65       -8.17     65.35 o 
   1   9   0      746.33      725.60     31.23 o 
   2   9   0     3103.08     2995.02     72.98 o 
   3   9   0     1004.34     1020.82     45.20 o 
   4   9   0     1164.77     1205.45     40.84 o 
   5   9   0      594.68      517.97     62.63 o 
   6   9   0      587.89      634.90     52.30 o 
   7   9   0      998.65      910.08     63.19 o 
   8   9   0      330.61      316.66     46.29 o 
   9   9   0      104.18       84.33     44.93 o 
  10   9   0        2.59      -24.19     28.59 o 
  11   9   0       23.02        7.38     28.70 o 
  12   9   0      115.57       34.49     34.50 o 
  13   9   0       24.41       53.80     38.60 o 
  14   9   0        0.68      -29.95     59.91 o 
   0  10   0     1976.86     1922.78     85.77 o 
   1  10   0      739.77      738.26     33.17 o 
   2  10   0     1257.86     1232.48     42.48 o 
   3  10   0       30.45       44.05     20.30 o 
   4  10   0      515.51      522.27     38.91 o 
   5  10   0      279.67      248.64     50.38 o 
   6  10   0        2.41       -8.60     21.36 o 
   7  10   0      861.72      925.05     87.14 o 
   8  10   0      161.00      182.19     76.24 o 
   9  10   0      370.73      368.22     48.39 o 
  10  10   0      635.45      638.10     62.02 o 
  11  10   0       42.76       19.87     43.57 o 
  12  10   0      326.39      249.69     50.78 o 
  13  10   0      160.62      171.65     48.31 o 
  14  10   0       56.33      130.86     47.73 o 
   1  11   0      784.49      750.79     35.20 o 
   2  11   0      190.18      182.93     22.15 o 
   3  11   0     1266.19     1204.47     59.48 o 
   4  11   0     2539.61     2522.01     69.39 o 
   5  11   0      540.17      481.89     36.68 o 
   6  11   0     1902.24     1741.35     90.25 o 
   7  11   0      196.04      201.50     40.56 o 
   8  11   0      411.69      405.99     51.68 o 
   9  11   0      489.55      425.91     52.99 o 
  10  11   0       21.17       37.16     31.23 o 
  11  11   0       17.85       -3.20     31.23 o 
  12  11   0       99.70       97.91     41.23 o 
  13  11   0      432.11      413.61     62.77 o 
   0  12   0     1558.01     1687.12     77.02 o 
   1  12   0       74.97       78.87     16.94 o 
   2  12   0     1739.12     1713.47     56.29 o 
   3  12   0      213.76      192.21     21.87 o 
   4  12   0      194.32      169.69     68.24 o 
   5  12   0      497.17      422.39     37.14 o 
   6  12   0      122.87      181.50     39.16 o 
   7  12   0       89.47      160.19     38.60 o 
   8  12   0      228.62      217.41     44.48 o 
   9  12   0      464.17      414.72    117.09 o 
  10  12   0       69.81       38.12     35.02 o 
  11  12   0      230.01      204.71     55.82 o 
  12  12   0       68.08       22.56     44.93 o 
  13  12   0       53.66       84.63     46.44 o 
   1  13   0       25.68       11.55     14.51 o 
   2  13   0      269.65      303.18     51.49 o 
   3  13   0      268.67      297.64     34.98 o 
   4  13   0        7.17        5.45     20.11 o 
   5  13   0     1173.14     1207.32     60.00 o 
   6  13   0      292.92      389.11     51.88 o 
   7  13   0        1.60      -18.87     25.56 o 
   8  13   0      382.07      382.15     73.52 o 
   9  13   0       42.71       53.62     35.77 o 
  10  13   0      377.82      406.94     59.32 o 
  11  13   0      219.17      203.10     53.10 o 
  12  13   0        0.39      -13.61     38.60 o 
   0  14   0        2.35      -21.78     18.22 o 
   1  14   0      679.80      658.88     42.84 o 
   2  14   0       38.42       36.95     17.03 o 
   3  14   0     1590.47     1577.91     67.27 o 
   4  14   0      107.01       82.77     24.39 o 
   5  14   0      322.66      290.39     34.45 o 
   6  14   0      129.51      137.61     39.16 o 
   7  14   0      492.68      495.81    130.70 o 
   8  14   0      103.31      133.49     41.10 o 
   9  14   0        2.96        1.49     31.38 o 
  10  14   0        0.03       -7.43     35.27 o 
  11  14   0       68.42      104.05     44.48 o 
   1  15   0      250.39      301.62     28.19 o 
   2  15   0      650.63      684.06     39.38 o 
   3  15   0      688.32      747.38     49.46 o 
   4  15   0      386.07      493.09     42.42 o 
   5  15   0       37.53       40.03     22.04 o 
   6  15   0      181.97      160.05     42.53 o 
   7  15   0        0.22      -29.17     26.14 o 
   8  15   0      208.79      143.74     44.97 o 
   9  15   0       15.68       43.31     63.99 o 
  10  15   0      157.48      122.53     59.91 o 
   0  16   0      141.60      120.32     36.76 o 
   1  16   0        0.43       10.69     16.91 o 
   2  16   0        2.23        4.86     19.87 o 
   3  16   0       19.25       50.00     23.96 o 
   4  16   0       59.15       65.05     24.46 o 
   5  16   0       17.86       -8.17     32.68 o 
   6  16   0      140.44       88.70     50.38 o 
   7  16   0        4.05      -24.86     31.31 o 
   8  16   0       98.30      113.70     99.39 o 
   9  16   0        0.14      -11.20     33.33 o 
   1  17   0      514.58      531.96     38.60 o 
   2  17   0       89.68       80.75     34.24 o 
   3  17   0      185.80      206.70     33.64 o 
   4  17   0      579.12      742.48     54.00 o 
   5  17   0       12.20       20.38     31.73 o 
   6  17   0      503.07      539.31     64.31 o 
   7  17   0       20.82       58.54     38.36 o 
   8  17   0      388.47      427.08     64.31 o 
   0  18   0        0.96       35.68     27.87 o 
   1  18   0      251.97      244.13     34.95 o 
   2  18   0        0.27       32.87     23.02 o 
   3  18   0      179.66      242.82     36.83 o 
   4  18   0       66.41       60.39     37.51 o 
   5  18   0        1.10       -7.67     31.38 o 
   6  18   0       41.39       27.45     35.27 o 
   7  18   0        9.34       19.63     36.43 o 
   1  19   0      142.17      183.06     33.76 o 
   2  19   0      120.85      161.93     35.60 o 
   3  19   0      286.38      365.36     54.65 o 
   4  19   0       81.59       64.51     37.21 o 
 -16   1   1       62.94       12.25     34.50 o 
 -15   1   1        0.29      -38.91     25.94 o 
 -14   1   1       81.82       39.00     29.43 o 
 -13   1   1      661.08      738.95     65.35 o 
 -12   1   1      403.78      377.55     45.22 o 
 -11   1   1     1239.85     1252.46     70.26 o 
 -10   1   1     2662.08     2883.07     87.03 o 
  -9   1   1     4417.84     4975.82    144.24 o 
  -8   1   1       38.26       28.75     10.97 o 
  -7   1   1      427.13      538.96     85.77 o 
  -6   1   1      841.11      946.58     51.74 o 
  -5   1   1       42.82       32.13      9.53 o 
  -4   1   1     7638.91    10990.73    279.01 o 
  -3   1   1     3340.08     3786.48     84.78 o 
  -2   1   1     8139.05     9756.02    242.58 o 
   0   1   1    34340.36    31915.87    769.21 o 
   1   1   1      358.07      308.08     14.34 o 
   2   1   1     4072.65     4167.38     77.22 o 
   3   1   1      313.59      382.13     28.56 o 
   4   1   1      111.44      141.21     12.38 o 
   5   1   1     2092.11     1989.65     40.92 o 
   6   1   1     2812.01     2718.64     54.02 o 
   7   1   1     5144.57     5048.24     91.79 o 
   8   1   1     1420.68     1370.39     36.55 o 
   9   1   1     4411.25     5216.82    204.38 o 
  10   1   1       44.49       49.01     18.87 o 
  11   1   1      561.77      511.27     38.63 o 
  12   1   1      459.16      430.38     33.25 o 
  13   1   1        8.64      -12.47     20.27 o 
  14   1   1       35.83       92.42     31.73 o 
  15   1   1       83.83      111.36     72.16 o 
 -16   2   1       10.52        0.00     51.74 o 
 -15   2   1      422.52      298.07     48.02 o 
 -14   2   1      192.44      118.51     91.22 o 
 -13   2   1       40.23       28.04     59.91 o 
 -12   2   1      309.86      285.76     41.36 o 
 -11   2   1       61.43       72.64     20.79 o 
 -10   2   1       38.64       38.30     16.72 o 
  -9   2   1      405.84      442.53     24.45 o 
  -8   2   1      456.34      491.28     23.92 o 
  -7   2   1     5224.05     5827.02    182.96 o 
  -6   2   1        2.23        8.69      7.77 o 
  -5   2   1      680.95      698.32     50.35 o 
  -4   2   1      604.83      693.60     24.83 o 
  -3   2   1      357.34      527.80     30.70 o 
  -2   2   1     6305.09     6614.57    138.85 o 
  -1   2   1     1425.46     1484.28     45.22 o 
   0   2   1      734.64      666.00     25.03 o 
   1   2   1     3613.15     3284.52     87.46 o 
   2   2   1     2132.72     2100.61     43.54 o 
   3   2   1      274.66      279.73     17.15 o 
   4   2   1     2686.25     2750.39     59.17 o 
   5   2   1       36.14       22.24     10.87 o 
   6   2   1        2.79        3.34      8.26 o 
   7   2   1        2.61       -9.60      9.87 o 
   8   2   1        7.34       -4.87     10.56 o 
   9   2   1     1025.33      962.14     38.60 o 
  10   2   1       28.58       33.32     14.51 o 
  11   2   1       55.55       55.24     20.11 o 
  12   2   1       17.40        5.24     24.81 o 
  13   2   1        1.23      -10.97     19.21 o 
  14   2   1       33.33       44.71     25.65 o 
  15   2   1      150.70      110.94     37.51 o 
 -16   3   1       58.19       49.25     50.38 o 
 -15   3   1        8.83      -12.53     28.69 o 
 -14   3   1      298.66      302.15     47.68 o 
 -13   3   1       10.68       28.17     27.47 o 
 -12   3   1      423.69      462.76     49.07 o 
 -11   3   1     2276.59     2369.29    102.89 o 
 -10   3   1      869.92      852.38     45.59 o 
  -9   3   1      699.41      584.57     37.05 o 
  -8   3   1      712.40      614.37     47.74 o 
  -7   3   1      163.53      200.76     32.91 o 
  -6   3   1     1538.21     1637.45     48.56 o 
  -5   3   1      185.35      222.45     27.40 o 
  -4   3   1     1415.92     1346.16     40.00 o 
  -3   3   1     3627.06     3447.17     79.95 o 
  -2   3   1    26453.40    26293.96    454.72 o 
  -1   3   1     4357.98     4293.06    108.21 o 
   1   3   1     1494.10     1361.94     57.87 o 
   2   3   1     1166.69     1132.93     27.62 o 
   3   3   1       98.99       81.91     14.81 o 
   4   3   1        1.52       15.58      8.18 o 
   5   3   1     3401.15     3095.01     79.58 o 
   6   3   1     1100.17      997.10     32.92 o 
   7   3   1     3245.36     3215.53     75.16 o 
   8   3   1     2701.48     2667.68     77.03 o 
   9   3   1      339.99      276.03     22.85 o 
  10   3   1       23.60       29.88     14.77 o 
  11   3   1       15.65       10.66     21.58 o 
  12   3   1       62.11      121.81     66.71 o 
  13   3   1       21.04        6.95     27.47 o 
  14   3   1      133.39      144.84     38.39 o 
  15   3   1        7.12        9.43     26.75 o 
 -16   4   1       72.30       68.29     35.98 o 
 -15   4   1      705.81      559.00     59.32 o 
 -14   4   1        8.56      -15.56     65.35 o 
 -13   4   1     1310.51     1225.13     78.66 o 
 -12   4   1      766.30      770.39     61.25 o 
 -11   4   1      132.28      128.53     27.47 o 
 -10   4   1      272.17      304.82     73.52 o 
  -9   4   1      288.82      370.33     37.51 o 
  -8   4   1       85.97       92.42     31.31 o 
  -7   4   1      488.61      509.67     27.09 o 
  -6   4   1     2509.25     2368.60    138.87 o 
  -5   4   1     5348.68     6033.65    136.26 o 
  -4   4   1     3338.06     3629.27     87.69 o 
  -3   4   1      584.43      652.08     25.97 o 
  -2   4   1       49.27       22.55      7.61 o 
  -1   4   1     3198.93     3142.58     64.32 o 
   0   4   1      912.94      797.09     23.80 o 
   1   4   1     4808.27     4333.98     83.51 o 
   2   4   1      239.76      240.89     15.69 o 
   3   4   1      609.00      486.17     16.68 o 
   4   4   1     1697.86     1653.15     49.63 o 
   5   4   1        0.34       -9.09     10.05 o 
   6   4   1      247.38      242.50     21.20 o 
   7   4   1      967.60     1049.06     36.61 o 
   8   4   1      632.58      693.04     32.15 o 
   9   4   1      276.29      297.23     24.22 o 
  10   4   1        3.94        8.12     13.48 o 
  11   4   1        3.39        3.34     19.42 o 
  12   4   1       68.74       35.40     46.29 o 
  13   4   1       70.77      106.79     35.27 o 
  14   4   1       78.84       65.66     28.79 o 
  15   4   1      313.57      251.26     39.74 o 
 -16   5   1       11.16       47.48     35.77 o 
 -15   5   1        3.39       -9.44     42.21 o 
 -14   5   1      412.63      365.22     39.81 o 
 -13   5   1      506.45      521.32    115.73 o 
 -12   5   1     1849.58     1851.65     96.92 o 
 -11   5   1     1558.30     1515.40     63.77 o 
 -10   5   1      810.47      800.28     57.67 o 
  -9   5   1      692.36      691.19     61.27 o 
  -8   5   1      183.73      156.25     27.87 o 
  -7   5   1      879.08      870.74     35.34 o 
  -6   5   1      727.06      797.58     32.70 o 
  -5   5   1      103.02       71.40     18.47 o 
  -4   5   1      864.13      830.78     43.71 o 
  -3   5   1     1977.94     1840.30     45.44 o 
  -2   5   1     3460.64     3198.21     91.18 o 
  -1   5   1     5534.47     5265.60    103.13 o 
   0   5   1      797.63      616.80     23.97 o 
   1   5   1      404.75      431.45     15.14 o 
   2   5   1      294.25      349.76     13.81 o 
   3   5   1      488.66      439.80     17.89 o 
   4   5   1      293.66      338.65     21.41 o 
   5   5   1      611.65      558.91     31.28 o 
   6   5   1      182.16      173.07     19.34 o 
   7   5   1     1606.37     1600.15     56.85 o 
   8   5   1     1047.51     1069.49     68.39 o 
   9   5   1      975.04     1001.53     40.19 o 
  10   5   1      107.71      149.75     49.42 o 
  11   5   1       43.79       47.35     29.77 o 
  12   5   1       89.56       97.80     34.50 o 
  13   5   1       13.44       15.99     28.70 o 
  14   5   1      673.57      592.06     54.19 o 
  15   5   1        0.15      -34.78     23.19 o 
 -16   6   1      125.54       46.29     59.91 o 
 -15   6   1       16.72      -65.35     46.29 o 
 -14   6   1       18.04      -26.10     32.68 o 
 -13   6   1       24.44       30.29     17.80 o 
 -12   6   1      319.31      300.97     31.46 o 
 -11   6   1        4.86       32.27     47.65 o 
 -10   6   1      967.23      918.43     62.38 o 
  -9   6   1       48.12       16.91     22.87 o 
  -8   6   1        2.04       20.69     18.97 o 
  -7   6   1       52.93       98.16     36.76 o 
  -6   6   1     1566.93     1698.26     52.42 o 
  -5   6   1     1933.24     2084.62     61.31 o 
  -4   6   1     7504.99     7225.18    162.12 o 
  -3   6   1     2300.32     2269.28     54.58 o 
  -2   6   1      154.47      199.01     15.21 o 
  -1   6   1     1266.16     1218.76     35.29 o 
   0   6   1     1828.67     1689.99     43.18 o 
   1   6   1     3244.62     2891.12     63.71 o 
   2   6   1       19.38       21.10      5.80 o 
   3   6   1      104.34      140.56     12.97 o 
   4   6   1      427.64      508.25     26.61 o 
   5   6   1     2385.67     2299.92     67.65 o 
   6   6   1     1978.83     1811.21     60.04 o 
   7   6   1     1533.81     1588.85     57.49 o 
   8   6   1      428.08      471.28     35.02 o 
   9   6   1        0.09       -0.21     15.95 o 
  10   6   1       42.92       37.59     20.67 o 
  11   6   1      282.52      312.70     44.82 o 
  12   6   1      131.60      107.89     35.27 o 
  13   6   1        0.72      -23.91     29.21 o 
  14   6   1      199.25      136.05    130.70 o 
  15   6   1       30.70       14.79     26.70 o 
 -15   7   1       25.78       16.34     59.91 o 
 -14   7   1       74.23       89.86     59.91 o 
 -13   7   1      208.73      173.72     41.10 o 
 -12   7   1      193.71      112.97     51.74 o 
 -11   7   1     1269.05     1320.68     60.15 o 
 -10   7   1     1317.46     1434.66     60.28 o 
  -9   7   1     1499.17     1667.18     62.75 o 
  -8   7   1      748.42      757.28     53.34 o 
  -7   7   1       60.74       55.83     29.20 o 
  -6   7   1       61.74       66.09     11.33 o 
  -5   7   1     2081.78     1917.83     47.99 o 
  -4   7   1     2426.35     2190.88     55.43 o 
  -3   7   1     3737.47     3682.58     81.53 o 
  -2   7   1      389.37      329.71     23.58 o 
  -1   7   1    15949.42    15302.19    277.74 o 
   0   7   1     5894.73     5180.78    105.84 o 
   1   7   1      372.26      344.90     19.17 o 
   2   7   1     1152.82      985.92     26.86 o 
   3   7   1     3792.31     3762.56     70.90 o 
   4   7   1      271.64      256.26     19.26 o 
   5   7   1     3894.67     3782.46     99.32 o 
   6   7   1      187.17      144.36     34.03 o 
   7   7   1     4036.60     3706.34    102.78 o 
   8   7   1       79.41      100.88     21.78 o 
   9   7   1      410.24      399.94     33.71 o 
  10   7   1       27.32       -4.65     25.86 o 
  11   7   1      241.93      273.12     32.94 o 
  12   7   1      184.05      151.42     30.59 o 
  13   7   1       34.68       18.48     30.69 o 
  14   7   1      258.74      192.36     66.71 o 
 -15   8   1       61.64       29.95     59.91 o 
 -14   8   1       17.86      -18.74     32.56 o 
 -13   8   1      106.76       73.52     59.91 o 
 -12   8   1       15.49        2.72     35.40 o 
 -11   8   1       10.23       16.64     25.52 o 
 -10   8   1       85.02       75.99     30.63 o 
  -9   8   1        6.49       41.43     26.75 o 
  -8   8   1      698.02      632.24     51.88 o 
  -7   8   1       49.80       39.76     23.55 o 
  -6   8   1     1403.54     1286.08     38.21 o 
  -5   8   1      442.61      436.52     19.84 o 
  -4   8   1     1896.04     1756.45     50.20 o 
  -3   8   1     4477.98     4576.01    130.62 o 
  -2   8   1      505.24      441.25     24.80 o 
  -1   8   1     7994.93     7762.51    152.48 o 
   0   8   1       53.53       32.68     12.58 o 
   1   8   1      111.14       75.95     12.40 o 
   2   8   1      265.07      255.77     17.66 o 
   3   8   1     6742.28     6549.58    115.10 o 
   4   8   1      578.70      533.95     22.67 o 
   5   8   1     2836.86     2983.73     83.71 o 
   6   8   1      677.99      602.75     34.45 o 
   7   8   1      101.82       87.92     20.37 o 
   8   8   1      611.84      684.55     51.60 o 
   9   8   1       25.44       23.94     19.39 o 
  10   8   1      154.45      137.12     26.68 o 
  11   8   1       35.57       63.51     25.23 o 
  12   8   1       30.60       26.86     33.75 o 
  13   8   1        4.16      -40.84     51.74 o 
  14   8   1        7.48      -49.01     54.46 o 
 -15   9   1       13.00      -24.51     59.91 o 
 -14   9   1       38.94       26.50     37.77 o 
 -13   9   1       28.50       11.78     34.66 o 
 -12   9   1       70.74      112.77     57.18 o 
 -11   9   1      327.03      289.03    123.90 o 
 -10   9   1      366.93      330.27     63.99 o 
  -9   9   1      103.68      102.83     32.56 o 
  -8   9   1      606.29      560.16     52.71 o 
  -7   9   1      416.05      405.48     46.09 o 
  -6   9   1      133.92      120.41     31.38 o 
  -5   9   1       63.04       57.68     16.33 o 
  -4   9   1     3515.88     3364.02     81.20 o 
  -3   9   1       41.59       67.47     14.37 o 
  -2   9   1     4072.53     3660.03     85.02 o 
  -1   9   1     1199.38     1023.37     37.09 o 
   0   9   1      372.33      313.21     21.42 o 
   1   9   1      839.24      794.06     42.45 o 
   2   9   1       10.17       -4.08      9.16 o 
   3   9   1      183.67      204.65     14.79 o 
   4   9   1      419.43      391.67     19.22 o 
   5   9   1     1015.02      882.88     40.20 o 
   6   9   1      432.80      447.63     30.80 o 
   7   9   1     1351.85     1274.05     52.56 o 
   8   9   1       16.73        5.83     23.80 o 
   9   9   1      154.74      117.72     35.77 o 
  10   9   1       24.29       12.21     28.70 o 
  11   9   1      323.93      287.30     48.31 o 
  12   9   1        9.43        8.95     34.04 o 
  13   9   1      269.31      105.37     43.17 o 
  14   9   1       68.73      -62.63     59.91 o 
 -14  10   1       19.87       29.56     39.21 o 
 -13  10   1      327.26      372.42     76.24 o 
 -12  10   1      152.94      136.75     42.53 o 
 -11  10   1       28.90       17.92     28.70 o 
 -10  10   1      101.59      118.55     37.21 o 
  -9  10   1        7.87        0.91     44.93 o 
  -8  10   1        3.39        0.54     22.66 o 
  -7  10   1       41.57       28.83     26.70 o 
  -6  10   1      895.28      773.35    115.73 o 
  -5  10   1        0.54      -12.78     11.43 o 
  -4  10   1     4908.99     4673.30    106.42 o 
  -3  10   1      359.32      386.64     25.95 o 
  -2  10   1      710.04      673.74     32.20 o 
  -1  10   1     1849.25     1578.80     49.68 o 
   0  10   1      727.01      680.70     31.89 o 
   1  10   1      238.11      168.66     17.93 o 
   2  10   1       34.71       34.31     14.23 o 
   3  10   1     1952.84     1730.79     51.30 o 
   4  10   1     1000.58     1057.99     47.93 o 
   5  10   1      289.24      237.81     39.16 o 
   6  10   1     1269.11     1237.77     75.60 o 
   7  10   1      152.78      225.14     53.10 o 
   8  10   1      332.86      338.10     47.68 o 
   9  10   1       10.75      -32.29     43.57 o 
  10  10   1        2.14      -30.39     51.74 o 
  11  10   1      300.10      239.93     49.07 o 
  12  10   1       33.88       38.19     35.38 o 
  13  10   1      168.87      181.25     51.68 o 
 -14  11   1        0.63       17.44     39.89 o 
 -13  11   1      123.44       99.58     45.75 o 
 -12  11   1       48.96       52.02     35.98 o 
 -11  11   1      804.24      628.08     65.91 o 
 -10  11   1       79.97       50.83     34.02 o 
  -9  11   1     1381.31     1325.35     85.54 o 
  -8  11   1      536.98      594.07     59.32 o 
  -7  11   1      252.94      209.52     40.56 o 
  -6  11   1      126.89       98.48     33.24 o 
  -5  11   1       96.60       40.60     19.56 o 
  -4  11   1     2858.09     2899.07     77.52 o 
  -3  11   1     1244.34     1261.50     46.28 o 
  -2  11   1     2959.75     2655.93     72.06 o 
  -1  11   1       51.90       51.61     15.51 o 
   0  11   1        0.97       -9.96     10.76 o 
   1  11   1     1009.52      893.31     38.17 o 
   2  11   1        3.90        0.96     12.35 o 
   3  11   1        6.54        0.29     18.87 o 
   4  11   1      458.54      433.63     33.44 o 
   5  11   1     2297.56     2323.46    104.82 o 
   6  11   1      267.80      236.46     41.10 o 
   7  11   1       74.70       36.42     44.93 o 
   8  11   1       99.38       29.47     57.18 o 
   9  11   1      281.26      263.67     58.54 o 
  10  11   1       71.71       35.69     55.82 o 
  11  11   1      302.02      251.20     61.27 o 
  12  11   1        6.84       37.34     39.21 o 
  13  11   1      149.03       93.02     78.97 o 
 -13  12   1      172.73      137.78     53.10 o 
 -12  12   1       59.72        0.14     36.63 o 
 -11  12   1       50.02      105.63     41.36 o 
 -10  12   1      247.17      292.10     52.30 o 
  -9  12   1      321.22      296.78     53.10 o 
  -8  12   1      733.93      858.97     71.72 o 
  -7  12   1        2.22        3.29     26.70 o 
  -6  12   1     1190.72     1154.81     77.82 o 
  -5  12   1      242.99      209.37     29.15 o 
  -4  12   1     1966.26     1979.53     62.27 o 
  -3  12   1     2544.47     2409.64     69.85 o 
  -2  12   1      149.64      148.42     24.37 o 
  -1  12   1     1314.73     1251.93     47.30 o 
   0  12   1      151.08      103.28     17.68 o 
   1  12   1     1812.39     1557.86     51.91 o 
   2  12   1      126.32      111.09     19.65 o 
   3  12   1     2160.34     2213.22     65.09 o 
   4  12   1      191.44      196.67     26.41 o 
   5  12   1     2975.55     2747.07    118.40 o 
   6  12   1      487.55      547.12    125.26 o 
   7  12   1      106.27       59.27     35.40 o 
   8  12   1      235.14      326.81     50.35 o 
   9  12   1        0.54       -9.36     30.09 o 
  10  12   1      277.38      291.03     53.81 o 
  11  12   1       80.15       69.56     40.30 o 
  12  12   1      108.90      107.18     47.10 o 
 -12  13   1        0.11       -5.45     54.46 o 
 -11  13   1        4.20       41.39     36.25 o 
 -10  13   1       70.19       44.36     38.60 o 
  -9  13   1       10.99       42.61     33.75 o 
  -8  13   1       58.44       60.72     33.75 o 
  -7  13   1       19.18      -18.31     25.56 o 
  -6  13   1       31.40       35.05     29.43 o 
  -5  13   1       77.47       76.94     24.76 o 
  -4  13   1      120.48      118.26     48.50 o 
  -3  13   1      111.87       73.74     26.33 o 
  -2  13   1     1655.38     1564.13     55.40 o 
  -1  13   1       84.11       44.73     18.06 o 
   0  13   1      557.22      588.31     83.72 o 
   1  13   1      245.00      260.86     24.96 o 
   2  13   1      999.11      986.29     42.46 o 
   3  13   1       24.38       40.06     32.92 o 
   4  13   1      422.32      435.03     37.62 o 
   5  13   1      624.71      682.24     61.25 o 
   6  13   1      365.21      358.90     49.95 o 
   7  13   1      556.04      493.04     56.78 o 
   8  13   1        0.79       36.47     35.40 o 
   9  13   1       24.80      -11.36     70.80 o 
  10  13   1      128.06      174.81     47.73 o 
  11  13   1        0.11       53.59     51.74 o 
 -12  14   1       33.47       54.89     41.19 o 
 -11  14   1       46.50       29.51     39.78 o 
 -10  14   1      448.20      404.92     62.76 o 
  -9  14   1       49.42       35.93     39.16 o 
  -8  14   1      948.32      995.31     81.68 o 
  -7  14   1      268.69      170.37     53.10 o 
  -6  14   1      439.83      577.65     60.81 o 
  -5  14   1      220.53      206.01     31.20 o 
  -4  14   1        1.22       -8.29     19.61 o 
  -3  14   1      262.07      224.48     33.36 o 
  -2  14   1      268.11      283.30     27.21 o 
  -1  14   1        8.18       -1.93     15.43 o 
   0  14   1      511.78      507.17     34.29 o 
   1  14   1      613.59      618.70     36.98 o 
   2  14   1      447.17      448.87     31.63 o 
   3  14   1       27.35      -14.98     17.65 o 
   4  14   1       99.65      125.37     53.10 o 
   5  14   1       67.42       89.70     32.56 o 
   6  14   1        2.85       21.08     29.80 o 
   7  14   1       99.05      114.70     39.44 o 
   8  14   1       13.06        0.58     30.69 o 
   9  14   1      103.65       62.12     41.10 o 
  10  14   1      135.08       95.30     42.53 o 
  11  14   1       80.91       79.31     45.14 o 
 -11  15   1       30.45      101.47     59.91 o 
 -10  15   1      112.53       92.58     62.63 o 
  -9  15   1        4.35       -7.94     34.50 o 
  -8  15   1      500.43      451.29     61.52 o 
  -7  15   1      117.58      133.96     43.79 o 
  -6  15   1      303.60      282.23     48.84 o 
  -5  15   1      122.87      168.33     31.61 o 
  -4  15   1      431.49      425.89     40.42 o 
  -3  15   1      141.72      188.46     31.49 o 
  -2  15   1      372.32      337.23     30.37 o 
  -1  15   1      642.88      719.29     40.36 o 
   0  15   1        1.22       19.91     16.56 o 
   1  15   1      208.02      205.21     26.19 o 
   2  15   1       79.99       88.20     32.34 o 
   3  15   1       55.11       52.64     23.32 o 
   4  15   1        9.23        9.67     35.40 o 
   5  15   1      386.46      438.57     92.58 o 
   6  15   1       14.68       58.46     31.31 o 
   7  15   1      133.68      186.81    115.73 o 
   8  15   1       28.07       27.97     35.58 o 
   9  15   1      114.16       74.98     41.10 o 
  10  15   1        2.54       12.84     39.89 o 
 -10  16   1       65.25       70.57     44.32 o 
  -9  16   1       90.03      120.95     45.73 o 
  -8  16   1      460.05      468.28     64.48 o 
  -7  16   1        0.00       29.67     35.23 o 
  -6  16   1      535.89      658.92    145.68 o 
  -5  16   1      110.07       86.87     27.95 o 
  -4  16   1       30.77       75.82     26.70 o 
  -3  16   1      123.97      107.75     26.81 o 
  -2  16   1       31.22       31.62     18.34 o 
  -1  16   1      550.38      597.12     42.67 o 
   0  16   1        0.02       -6.67     15.88 o 
   1  16   1      752.99      940.57     48.20 o 
   2  16   1       64.00       94.72     25.10 o 
   3  16   1     1088.85     1157.48    167.46 o 
   4  16   1       24.74       50.38     30.81 o 
   5  16   1      368.44      352.90     51.88 o 
   6  16   1        3.27      -11.98     28.12 o 
   7  16   1       74.82      111.45     41.10 o 
   8  16   1      134.86       87.14     40.43 o 
   9  16   1       34.64       53.00     41.10 o 
  -8  17   1      102.00       52.18     40.56 o 
  -7  17   1       19.38        9.57     35.27 o 
  -6  17   1        9.85       23.73     33.65 o 
  -5  17   1        8.96       16.73     23.24 o 
  -4  17   1        0.02       -4.98     21.20 o 
  -3  17   1        0.48       20.26     22.38 o 
  -2  17   1       36.87       44.40     27.79 o 
  -1  17   1      123.63      181.39     31.84 o 
   0  17   1        0.56       -4.62     17.93 o 
   1  17   1       55.95       68.34     24.39 o 
   2  17   1       22.73       41.01     30.09 o 
   3  17   1       27.78       38.48     35.40 o 
   4  17   1      186.58      178.46     42.36 o 
   5  17   1       63.00       97.82     37.51 o 
   6  17   1       13.47       17.70     32.73 o 
   7  17   1       10.63       10.74     33.65 o 
   8  17   1        3.98       42.21     36.58 o 
  -7  18   1       25.06       74.66     41.36 o 
  -6  18   1      386.55      503.99     65.47 o 
  -5  18   1      102.63      129.66     55.44 o 
  -4  18   1       87.97      105.10     31.94 o 
  -3  18   1       74.54       77.63     29.21 o 
  -2  18   1       83.55       62.86     25.54 o 
  -1  18   1      193.61      269.82     31.58 o 
   0  18   1        2.76        9.36     20.92 o 
   1  18   1      358.80      424.13     42.39 o 
   2  18   1       50.00       74.45     33.65 o 
   3  18   1      566.02      468.42     62.63 o 
   4  18   1      196.99      244.99     49.07 o 
   5  18   1      144.92      204.88     49.01 o 
   6  18   1       62.40       26.01     50.38 o 
  -5  19   1        3.91       16.63     35.58 o 
  -4  19   1        1.34       13.53     25.89 o 
  -3  19   1        0.63       39.23     26.01 o 
  -2  19   1        0.14        1.63     35.68 o 
  -1  19   1        0.42       32.39     25.38 o 
   0  19   1       12.06        1.82     22.02 o 
   1  19   1        3.86       50.38     32.73 o 
   2  19   1       58.18       67.04     38.12 o 
   3  19   1        0.00       22.72     30.63 o 
   4  19   1       96.02      118.39     40.30 o 
 -17   0   2        3.74      -24.51     46.29 o 
 -16   0   2      216.24       40.84     49.01 o 
 -15   0   2        1.17       19.06     38.12 o 
 -14   0   2      423.83      563.66     81.69 o 
 -13   0   2     1354.55     1339.71    117.09 o 
 -12   0   2      289.00      242.35     57.18 o 
 -11   0   2      215.14      266.85     51.74 o 
 -10   0   2     1564.52     2029.77    106.20 o 
  -9   0   2      187.59      239.16     27.47 o 
  -8   0   2       26.39      418.85     62.63 o 
  -7   0   2      146.31      126.97     22.08 o 
  -6   0   2     4943.55     7150.99    198.07 o 
  -5   0   2     8280.45     9367.08    345.82 o 
  -4   0   2    13548.00    15357.65    544.60 o 
  -3   0   2    17881.24    24378.91    844.13 o 
  -2   0   2     6512.84     6791.13    250.51 o 
  -1   0   2     6900.41     6665.87    245.07 o 
   0   0   2    44984.48    42042.67   1010.84 o 
   1   0   2     1357.32     1328.47     47.65 o 
   2   0   2   270449.94   264640.25   7858.54 o 
   3   0   2    11902.96    11568.52    291.70 o 
   4   0   2    13009.28    13476.73    277.73 o 
   5   0   2     4393.56     4372.76    102.02 o 
   6   0   2     1586.38     1752.56     53.27 o 
   7   0   2      829.03      888.82     37.14 o 
   8   0   2      594.30      563.11     50.19 o 
   9   0   2      432.09      463.27     50.38 o 
  10   0   2      118.20       65.15     25.94 o 
  11   0   2      841.75      887.69     92.58 o 
  12   0   2       18.92       -8.17     35.40 o 
  13   0   2      342.61      375.77     73.52 o 
  14   0   2      109.79       89.86     49.01 o 
  15   0   2      369.13      324.04     76.24 o 
 -16   1   2        8.17       -4.08     30.81 o 
 -15   1   2        4.16       -4.32     27.87 o 
 -14   1   2       12.15        5.65     50.38 o 
 -13   1   2       79.89       35.79     54.46 o 
 -12   1   2      385.96      439.01     48.14 o 
 -11   1   2      176.73      204.51     64.25 o 
 -10   1   2        0.76      -14.09     14.15 o 
  -9   1   2       21.28        7.43     11.79 o 
  -8   1   2     1304.31     2197.40    179.22 o 
  -7   1   2     1457.93     2079.49     84.28 o 
  -6   1   2     6351.61    10852.00    692.73 o 
  -5   1   2     2699.52     3650.53    184.61 o 
  -4   1   2      734.35      843.25     33.58 o 
  -3   1   2      138.51      119.72     15.40 o 
  -2   1   2      462.07      410.53     24.01 o 
  -1   1   2      344.74      399.11     18.73 o 
   0   1   2        0.02       17.33     10.46 o 
   1   1   2       72.48       80.93     12.18 o 
   2   1   2    29822.08    29272.20    581.14 o 
   3   1   2      418.97      517.52     33.34 o 
   4   1   2     3423.21     3812.27     93.42 o 
   5   1   2       93.18       94.25     13.93 o 
   6   1   2      457.95      511.73     28.06 o 
   7   1   2       21.60       51.24     14.48 o 
   8   1   2       36.35       15.45     11.25 o 
   9   1   2       76.27       50.60     16.81 o 
  10   1   2       19.30       67.17     29.09 o 
  11   1   2       58.66       48.17     21.90 o 
  12   1   2       21.75       37.09     27.47 o 
  13   1   2       58.14      126.26     76.24 o 
  14   1   2       18.61       75.87     34.50 o 
  15   1   2        0.81       36.20     32.06 o 
 -16   2   2      257.38      234.01     49.07 o 
 -15   2   2       21.98       15.23     30.63 o 
 -14   2   2      544.96      519.02     56.78 o 
 -13   2   2        2.77       23.15     36.76 o 
 -12   2   2      483.61      450.07     48.02 o 
 -11   2   2       93.11      103.73     22.50 o 
 -10   2   2      617.33      748.08     50.88 o 
  -9   2   2      101.64       92.66     23.77 o 
  -8   2   2      993.30     1314.84     47.56 o 
  -7   2   2     2957.16     3349.46     87.16 o 
  -6   2   2      144.40      160.43     16.40 o 
  -5   2   2    10384.11    11679.32    247.18 o 
  -4   2   2     1465.90     1450.73     43.84 o 
  -3   2   2     7787.05     7773.10    166.60 o 
  -2   2   2     6346.80     6267.78    135.72 o 
  -1   2   2     5715.26     5448.33    118.40 o 
   0   2   2      856.48      821.87     21.08 o 
   1   2   2        6.01       -6.60      5.74 o 
   2   2   2     8195.00     9233.85    185.77 o 
   3   2   2     3240.91     3362.89     62.23 o 
   4   2   2     1255.03     1075.76     28.38 o 
   5   2   2     1635.25     1444.90     31.66 o 
   6   2   2     5279.33     4882.56     81.61 o 
   7   2   2      900.70      894.19     41.81 o 
   8   2   2      250.30      261.88     22.10 o 
   9   2   2      212.37      256.57     23.47 o 
  10   2   2      910.47      743.00     46.04 o 
  11   2   2       21.64        2.81     18.43 o 
  12   2   2      687.57      617.32     58.70 o 
  13   2   2      240.62      215.60     41.36 o 
  14   2   2       88.02      131.57     39.44 o 
  15   2   2      125.13      215.26     47.14 o 
 -16   3   2       36.80       -4.46     31.38 o 
 -15   3   2       22.96       10.54     28.70 o 
 -14   3   2      116.15      120.49     73.52 o 
 -13   3   2        0.12       -7.94     22.87 o 
 -12   3   2        4.06      -14.17     18.51 o 
 -11   3   2       91.93       75.53     21.56 o 
 -10   3   2      430.86      498.34     43.03 o 
  -9   3   2      124.86      109.50     23.24 o 
  -8   3   2        1.71      -13.61     10.40 o 
  -7   3   2     1095.70     1292.80     46.48 o 
  -6   3   2      592.81      689.42     31.25 o 
  -5   3   2     1728.74     1937.71     56.28 o 
  -4   3   2      544.10      471.59     23.48 o 
  -3   3   2        0.21        0.81      9.18 o 
  -2   3   2      449.59      584.56     20.54 o 
  -1   3   2     1054.63      917.51     33.41 o 
   0   3   2    18579.35    17669.01    275.16 o 
   1   3   2     1645.04     1746.52     35.86 o 
   2   3   2     1641.15     1582.98     38.13 o 
   3   3   2      338.47      350.15     15.17 o 
   4   3   2     3693.84     3577.96     67.03 o 
   5   3   2     1004.72     1025.26     25.20 o 
   6   3   2      262.03      282.49     20.62 o 
   7   3   2      290.04      291.39     18.87 o 
   8   3   2        4.07        3.41     10.61 o 
   9   3   2      463.07      475.49     31.15 o 
  10   3   2       16.55       12.23     18.86 o 
  11   3   2       27.63       -4.86     20.11 o 
  12   3   2       37.14       20.94     23.48 o 
  13   3   2        2.02       24.41     27.47 o 
  14   3   2        1.45      -24.23     31.31 o 
  15   3   2        2.76        6.81     30.81 o 
 -16   4   2      144.66      202.79     59.91 o 
 -15   4   2      113.60       31.31     47.65 o 
 -14   4   2     1017.67     1154.79    245.07 o 
 -13   4   2        0.92       -3.33     32.68 o 
 -12   4   2     3769.20     4167.07    124.02 o 
 -11   4   2       23.65       18.38     46.29 o 
 -10   4   2     1454.30     1735.61     81.68 o 
  -9   4   2      161.19      127.28     26.75 o 
  -8   4   2      185.07      158.19     25.87 o 
  -7   4   2     2334.18     2398.93     70.03 o 
  -6   4   2     5143.85     5929.26    137.99 o 
  -5   4   2    12614.52    13260.95    280.23 o 
  -4   4   2     1170.94     1156.88     39.74 o 
  -3   4   2    17746.12    17208.65    353.68 o 
  -2   4   2        7.25        1.87      7.86 o 
  -1   4   2      621.23      635.74     26.33 o 
   0   4   2       58.94       44.69      8.29 o 
   1   4   2     1116.83     1030.49     25.72 o 
   2   4   2       42.24       20.83      8.89 o 
   3   4   2       61.36       68.90     12.17 o 
   4   4   2     5563.52     5285.44     93.59 o 
   5   4   2     2116.25     1918.15     44.36 o 
   6   4   2      947.36      967.76     30.72 o 
   7   4   2      354.36      331.69     23.64 o 
   8   4   2     1797.58     1756.06     55.75 o 
   9   4   2       63.35       53.88     17.04 o 
  10   4   2      134.36       79.70     23.58 o 
  11   4   2       34.61       34.66     22.35 o 
  12   4   2      172.96      130.26     37.33 o 
  13   4   2      136.37       59.36     27.00 o 
  14   4   2      123.72      158.38     43.03 o 
  15   4   2       21.51       13.27     30.63 o 
 -16   5   2      357.78      428.94     59.60 o 
 -15   5   2      349.24      210.50     46.91 o 
 -14   5   2       45.09       25.17     30.69 o 
 -13   5   2       76.95       61.97     23.16 o 
 -12   5   2     1983.66     2168.71    144.32 o 
 -11   5   2      107.01      135.41     31.38 o 
 -10   5   2     1366.30     1658.30    119.81 o 
  -9   5   2        8.36       -4.08     19.25 o 
  -8   5   2       31.99       42.51     15.56 o 
  -7   5   2       10.49       -7.50     10.78 o 
  -6   5   2     1127.27     1367.33     48.04 o 
  -5   5   2       11.26       24.27     21.88 o 
  -4   5   2    13215.72    14628.90    307.02 o 
  -3   5   2     6271.89     6425.19    125.57 o 
  -2   5   2      199.16      214.69     15.28 o 
  -1   5   2      272.63      199.84     17.29 o 
   0   5   2     1204.49     1263.42     34.62 o 
   1   5   2      979.04      875.87     23.64 o 
   2   5   2       68.05       79.52      9.48 o 
   3   5   2        4.20       -9.01      6.44 o 
   4   5   2      388.74      388.27     17.50 o 
   5   5   2      623.65      556.73     26.84 o 
   6   5   2      724.47      809.35     28.54 o 
   7   5   2        0.14        5.28     12.87 o 
   8   5   2     1370.00     1471.87     61.71 o 
   9   5   2       12.21      -10.52     14.91 o 
  10   5   2        8.56      -13.57     15.04 o 
  11   5   2       14.24      -11.95     19.34 o 
  12   5   2       66.67       55.77     26.47 o 
  13   5   2        2.12       -5.66     23.62 o 
  14   5   2      230.71      237.72     51.74 o 
 -16   6   2      136.85      171.55     76.24 o 
 -15   6   2      278.23      230.69     48.39 o 
 -14   6   2      235.51      188.48     43.79 o 
 -13   6   2      605.59      535.41     68.27 o 
 -12   6   2      560.51      457.93     50.35 o 
 -11   6   2       87.76       84.41     49.01 o 
 -10   6   2     1249.13     1232.34    113.00 o 
  -9   6   2      283.43      308.59     37.21 o 
  -8   6   2        2.21       -1.21     17.01 o 
  -7   6   2      253.43      242.35     23.63 o 
  -6   6   2      487.89      425.93     27.63 o 
  -5   6   2     4367.08     4084.14    103.93 o 
  -4   6   2      706.72      717.26     32.31 o 
  -3   6   2    19049.07    18691.17    334.90 o 
  -2   6   2     3130.52     2844.51     65.33 o 
  -1   6   2     3384.11     3325.18     73.15 o 
   0   6   2      611.94      616.72     29.14 o 
   1   6   2       77.06       74.08      7.53 o 
   2   6   2      739.53      697.48     19.44 o 
   3   6   2      928.78      844.72     29.47 o 
   4   6   2     6666.26     6110.73    108.33 o 
   5   6   2     2049.89     1941.72     54.02 o 
   6   6   2     1619.62     1506.56     48.27 o 
   7   6   2      764.16      758.16     39.25 o 
   8   6   2      102.65      126.37     20.47 o 
   9   6   2       17.73       30.30     20.54 o 
  10   6   2      136.28       89.95     22.02 o 
  11   6   2       47.47       43.61     20.54 o 
  12   6   2      144.18      219.19     35.18 o 
  13   6   2      230.59      187.16     36.93 o 
  14   6   2      149.73      118.14     37.62 o 
 -15   7   2       68.00       13.61     54.46 o 
 -14   7   2       10.37       35.78     24.23 o 
 -13   7   2      559.78      527.93     56.90 o 
 -12   7   2      167.25      206.95     62.63 o 
 -11   7   2      239.74      248.03     41.36 o 
 -10   7   2      507.50      556.51    108.92 o 
  -9   7   2        1.34       -2.13     28.59 o 
  -8   7   2      337.34      337.81     39.44 o 
  -7   7   2        2.56      -20.14     16.43 o 
  -6   7   2       69.95       54.05     15.91 o 
  -5   7   2      304.65      356.26     25.97 o 
  -4   7   2        1.04       -6.81     26.73 o 
  -3   7   2     1034.65      941.80     44.02 o 
  -2   7   2     2475.53     2692.09     65.00 o 
  -1   7   2      420.12      333.99     20.83 o 
   0   7   2      211.45      248.48     17.62 o 
   1   7   2     2154.97     1967.33     48.61 o 
   2   7   2      580.42      563.61     21.11 o 
   3   7   2      753.30      694.10     33.49 o 
   4   7   2     1297.38     1255.29     33.78 o 
   5   7   2      440.35      429.14     25.97 o 
   6   7   2        0.50        6.16     14.59 o 
   7   7   2      360.97      317.68     55.62 o 
   8   7   2      332.63      323.09     27.51 o 
   9   7   2        3.55        7.81     15.46 o 
  10   7   2       21.08       23.94     18.03 o 
  11   7   2       10.90        0.62     18.26 o 
  12   7   2       47.70       52.94     26.41 o 
  13   7   2        5.66       -8.50     30.73 o 
  14   7   2       24.70       -7.67     28.89 o 
 -15   8   2       25.40      -43.57     51.74 o 
 -14   8   2      632.09      538.02     62.02 o 
 -13   8   2        4.05       10.35     28.69 o 
 -12   8   2      707.31      715.67     70.80 o 
 -11   8   2      325.88      332.94     68.07 o 
 -10   8   2     1682.98     1699.09     87.46 o 
  -9   8   2       17.70       37.84     31.31 o 
  -8   8   2       97.79       70.50     25.52 o 
  -7   8   2      514.48      450.35     89.86 o 
  -6   8   2      220.60      214.73     23.44 o 
  -5   8   2     2365.57     2450.20     74.58 o 
  -4   8   2      644.51      655.82     30.43 o 
  -3   8   2     1805.61     1637.85     60.92 o 
  -2   8   2       35.13       46.22     12.66 o 
  -1   8   2     2275.91     2222.90     58.17 o 
   0   8   2     1666.42     1661.09     47.09 o 
   1   8   2      494.60      491.25     25.48 o 
   2   8   2        1.42       -9.53      6.35 o 
   3   8   2     3878.74     3761.17     66.35 o 
   4   8   2      341.84      323.61     35.36 o 
   5   8   2      398.89      346.41     24.12 o 
   6   8   2     1507.50     1501.98     58.04 o 
   7   8   2       11.29       -3.98     22.12 o 
   8   8   2      330.49      346.56     28.69 o 
   9   8   2       54.70       55.30     19.48 o 
  10   8   2       35.50       37.29     18.77 o 
  11   8   2      173.70      181.55     45.73 o 
  12   8   2      660.67      645.23     56.99 o 
  13   8   2        1.13        6.35     35.77 o 
 -15   9   2       53.75       13.61     62.63 o 
 -14   9   2        7.35      -13.69     33.33 o 
 -13   9   2      166.71      161.52     50.38 o 
 -12   9   2      229.61      191.47     68.07 o 
 -11   9   2      155.82      100.75     50.38 o 
 -10   9   2      168.88      198.66     40.84 o 
  -9   9   2        0.95      -33.12     22.08 o 
  -8   9   2      452.36      467.11     48.02 o 
  -7   9   2     1041.06     1077.55     66.41 o 
  -6   9   2      691.28      743.55     43.04 o 
  -5   9   2      544.20      488.85     43.34 o 
  -4   9   2      610.59      641.99     31.89 o 
  -3   9   2     1187.22     1178.50     42.23 o 
  -2   9   2      115.19      144.78     19.00 o 
  -1   9   2     2514.75     2314.57     61.58 o 
   0   9   2      217.45      213.87     21.22 o 
   1   9   2      173.14      150.02     12.37 o 
   2   9   2        1.66        5.82      7.46 o 
   3   9   2      977.15      979.55     27.14 o 
   4   9   2      607.95      612.92     28.64 o 
   5   9   2      802.36      758.27     34.25 o 
   6   9   2      683.13      720.79     77.47 o 
   7   9   2       49.36       70.76     21.62 o 
   8   9   2      627.24      687.05     37.78 o 
   9   9   2        1.39       28.29     17.76 o 
  10   9   2      112.69      105.67     29.34 o 
  11   9   2       47.21       43.05     26.68 o 
  12   9   2       73.13      107.05     39.59 o 
  13   9   2        0.13      -34.11     32.93 o 
 -14  10   2      163.36       86.95     38.74 o 
 -13  10   2       19.46      -17.70     30.63 o 
 -12  10   2      695.41      655.89     64.70 o 
 -11  10   2       73.34       33.67     30.69 o 
 -10  10   2       65.23       65.67     32.06 o 
  -9  10   2       21.52       43.82     29.21 o 
  -8  10   2     1004.33     1017.53     69.32 o 
  -7  10   2      298.79      359.94     45.22 o 
  -6  10   2      456.38      453.70     35.20 o 
  -5  10   2      486.22      478.93     29.80 o 
  -4  10   2      365.47      457.97     29.25 o 
  -3  10   2     1389.35     1337.58     47.36 o 
  -2  10   2        8.34       11.75     12.15 o 
  -1  10   2      771.71      783.44     35.01 o 
   0  10   2      251.94      242.47     20.67 o 
   1  10   2      282.49      256.39     20.63 o 
   2  10   2      477.85      467.36     21.69 o 
   3  10   2      329.57      335.43     16.91 o 
   4  10   2      245.10      241.95     20.90 o 
   5  10   2      683.92      633.23     74.16 o 
   6  10   2      888.04      837.45     48.40 o 
   7  10   2       52.63       38.93     20.46 o 
   8  10   2      276.36      302.49     35.64 o 
   9  10   2       26.40       10.71     34.70 o 
  10  10   2        5.04       -9.00     22.29 o 
  11  10   2        0.46       14.94     25.05 o 
  12  10   2       28.84        7.46     27.77 o 
  13  10   2       13.11       61.74     62.63 o 
 -14  11   2        0.31      -24.51     59.91 o 
 -13  11   2      408.27      340.48     88.50 o 
 -12  11   2      464.77      330.52     52.92 o 
 -11  11   2      469.92      429.05     78.97 o 
 -10  11   2      645.26      605.11     63.45 o 
  -9  11   2      173.59      126.04     42.21 o 
  -8  11   2      143.60      143.53     35.98 o 
  -7  11   2      132.27       84.41     47.65 o 
  -6  11   2      608.17      600.32     56.58 o 
  -5  11   2        9.03       36.32     15.33 o 
  -4  11   2     1915.68     1948.36     60.92 o 
  -3  11   2      816.88      803.87     38.86 o 
  -2  11   2     1579.73     1571.09     52.65 o 
  -1  11   2     1662.51     1660.74     54.63 o 
   0  11   2        6.27        7.67     12.88 o 
   1  11   2      728.64      767.18     34.62 o 
   2  11   2        0.31      -15.21     10.14 o 
   3  11   2      755.01      716.26     53.89 o 
   4  11   2       21.30       34.79     25.52 o 
   5  11   2     1062.24     1020.07     51.67 o 
   6  11   2     1104.95     1162.82     57.27 o 
   7  11   2      108.72       64.55     25.22 o 
   8  11   2      828.44      812.47    108.06 o 
   9  11   2        0.70      -11.66     20.72 o 
  10  11   2      152.73      202.84     40.75 o 
  11  11   2      127.91      131.38     42.52 o 
  12  11   2       27.17       18.27     28.78 o 
 -13  12   2        0.03       20.85     37.77 o 
 -12  12   2      259.93      224.49     54.46 o 
 -11  12   2       94.50       94.40     39.89 o 
 -10  12   2        1.79      -25.47     46.29 o 
  -9  12   2        0.06      -30.52     34.04 o 
  -8  12   2       13.71       -2.55     46.29 o 
  -7  12   2       61.54       78.16     34.66 o 
  -6  12   2      150.53      244.63     43.79 o 
  -5  12   2       57.72       43.41     19.22 o 
  -4  12   2      409.66      466.65     32.35 o 
  -3  12   2       69.23       66.64     23.19 o 
  -2  12   2      180.08      165.90     22.31 o 
  -1  12   2      315.07      266.40     25.05 o 
   0  12   2      288.27      286.33     24.72 o 
   1  12   2      247.56      189.34     21.22 o 
   2  12   2      410.40      413.38     27.94 o 
   3  12   2     1382.37     1319.49     76.04 o 
   4  12   2      623.06      586.33     66.71 o 
   5  12   2      227.86      251.04     57.18 o 
   6  12   2       83.88       98.17     35.27 o 
   7  12   2      460.59      469.79     58.54 o 
   8  12   2        0.81       16.53     21.78 o 
   9  12   2       25.18       -0.85     56.04 o 
  10  12   2       32.95       28.57     24.19 o 
  11  12   2      194.82      174.66     36.97 o 
  12  12   2       18.52        3.79     28.89 o 
 -12  13   2       39.96      121.77     47.68 o 
 -11  13   2      262.42      253.47     53.64 o 
 -10  13   2      239.78      263.43     66.71 o 
  -9  13   2      478.03      487.28     60.45 o 
  -8  13   2     1480.35     1603.37    168.83 o 
  -7  13   2      297.00      328.22     50.78 o 
  -6  13   2      568.64      458.63     54.65 o 
  -5  13   2        3.15       33.58     21.08 o 
  -4  13   2      222.84      197.91     26.73 o 
  -3  13   2     1707.50     1785.08     61.46 o 
  -2  13   2      125.59      115.20     22.16 o 
  -1  13   2      170.33      212.64     27.91 o 
   0  13   2       78.29       57.60     19.77 o 
   1  13   2       72.15       71.00     17.29 o 
   2  13   2      333.09      310.75     31.25 o 
   3  13   2      102.15      102.62     30.09 o 
   4  13   2      623.38      572.06     56.78 o 
   5  13   2      370.44      391.92     49.95 o 
   6  13   2        5.61       16.24     27.47 o 
   7  13   2       71.43      164.28     54.46 o 
   8  13   2       70.72       81.42     38.12 o 
   9  13   2      101.12       48.59     37.21 o 
  10  13   2      288.73      387.27     59.32 o 
  11  13   2        4.61        8.10     37.77 o 
 -12  14   2      135.81       93.84    138.87 o 
 -11  14   2        0.23      -35.69     34.21 o 
 -10  14   2      138.22      121.17     44.32 o 
  -9  14   2       26.58       52.57     35.77 o 
  -8  14   2        0.03       -8.32     30.48 o 
  -7  14   2       52.79        7.23     50.38 o 
  -6  14   2      176.23      175.30     42.23 o 
  -5  14   2      496.52      459.60     42.86 o 
  -4  14   2       56.57       36.29     18.94 o 
  -3  14   2      350.25      403.82     32.08 o 
  -2  14   2       44.35       32.75     18.41 o 
  -1  14   2      165.15      139.00     22.59 o 
   0  14   2      324.31      341.10     29.32 o 
   1  14   2       98.66       85.39     19.54 o 
   2  14   2       49.90       31.06     25.94 o 
   3  14   2       17.10       19.90     29.95 o 
   4  14   2      217.15      247.76     43.03 o 
   5  14   2       85.23      151.09     39.16 o 
   6  14   2      302.93      358.57     73.52 o 
   7  14   2      132.15      149.51     41.36 o 
   8  14   2        0.03      -10.35     28.69 o 
   9  14   2        2.07       49.73     35.23 o 
  10  14   2       28.71       76.43     41.10 o 
 -11  15   2      143.99      121.71    108.92 o 
 -10  15   2      268.75      330.46     61.25 o 
  -9  15   2      238.55      289.69     66.71 o 
  -8  15   2      828.90      815.15     76.04 o 
  -7  15   2       57.25       53.92     37.23 o 
  -6  15   2      419.49      427.52     56.19 o 
  -5  15   2      172.03      123.29     30.39 o 
  -4  15   2       35.64       10.70     21.03 o 
  -3  15   2       15.87       35.47     19.24 o 
  -2  15   2      192.72      244.55     27.84 o 
  -1  15   2     1383.54     1435.29     56.15 o 
   0  15   2      607.04      641.90     48.34 o 
   1  15   2      935.33      945.41    127.98 o 
   2  15   2       10.93       -5.11     22.87 o 
   3  15   2      419.73      463.04     61.27 o 
   4  15   2      155.82      130.70     37.21 o 
   5  15   2       48.23       43.74     31.31 o 
   6  15   2       28.61       16.09     31.73 o 
   7  15   2        7.06       15.84     31.38 o 
   8  15   2       56.53      125.85     44.16 o 
   9  15   2        0.50      -32.36     40.84 o 
 -10  16   2        1.25       11.56     37.77 o 
  -9  16   2       19.48       40.44     37.23 o 
  -8  16   2       80.01      111.06     43.76 o 
  -7  16   2        8.21       26.32     40.84 o 
  -6  16   2        1.82      -11.23     30.09 o 
  -5  16   2       10.42       26.45     23.33 o 
  -4  16   2        9.94       13.45     22.02 o 
  -3  16   2       95.83       84.03     26.33 o 
  -2  16   2        1.95       -9.70     15.88 o 
  -1  16   2       88.16       79.89     22.40 o 
   0  16   2      142.73      186.52     26.73 o 
   1  16   2       32.02       -3.93     25.52 o 
   2  16   2      157.64      137.10     37.93 o 
   3  16   2       99.51      117.46     36.76 o 
   4  16   2        0.03       20.94     27.87 o 
   5  16   2       73.49       71.44     58.54 o 
   6  16   2      100.09       59.83     39.48 o 
   7  16   2        0.29       10.55     30.63 o 
   8  16   2        3.13       -3.19     33.65 o 
  -8  17   2      329.27      330.17     60.08 o 
  -7  17   2       59.08       31.31     38.51 o 
  -6  17   2      367.80      387.69     58.70 o 
  -5  17   2       22.21       56.47     28.06 o 
  -4  17   2      223.35      223.07     35.88 o 
  -3  17   2        3.62       28.93     23.63 o 
  -2  17   2      528.82      604.37     42.10 o 
  -1  17   2      232.63      281.42     46.65 o 
   0  17   2       78.13      117.86     72.16 o 
   1  17   2      765.98      965.52     76.04 o 
   2  17   2        2.71       15.37     29.80 o 
   3  17   2      687.19      741.88     89.86 o 
   4  17   2       87.30       69.91     36.76 o 
   5  17   2       47.69      101.55     39.44 o 
   6  17   2       61.60       79.24     38.36 o 
   7  17   2        1.21       -1.76     38.12 o 
  -7  18   2       22.09       32.68     40.43 o 
  -6  18   2       59.97       65.35     38.51 o 
  -5  18   2       12.97       21.20     39.01 o 
  -4  18   2       27.47       20.78     24.16 o 
  -3  18   2      104.28      126.43     31.59 o 
  -2  18   2       46.31       21.82     25.68 o 
  -1  18   2       16.60       46.18     32.12 o 
   0  18   2      114.82      125.43     74.88 o 
   1  18   2      110.99      123.37     37.21 o 
   2  18   2       37.59       54.46     34.66 o 
   3  18   2        8.46       27.56     31.73 o 
   4  18   2        7.10       30.58     33.65 o 
   5  18   2        6.38       17.58     33.33 o 
  -4  19   2        0.54       18.12     26.17 o 
  -3  19   2      122.12       88.46     29.00 o 
  -2  19   2       21.25       17.92     24.23 o 
  -1  19   2      396.87      534.59     61.61 o 
   0  19   2      123.89      166.75     50.38 o 
   1  19   2      477.77      661.33     69.24 o 
   2  19   2        2.02       28.79     33.33 o 
   3  19   2      147.78      152.69     70.80 o 
 -17   1   3       91.11      122.35     43.03 o 
 -16   1   3     1014.05      933.34     79.89 o 
 -15   1   3      156.07      237.37     45.22 o 
 -14   1   3     1026.14     1130.93     80.87 o 
 -13   1   3       19.57        3.98     24.81 o 
 -12   1   3      481.50      488.66     40.00 o 
 -11   1   3        6.39        0.00     13.61 o 
 -10   1   3      160.68      199.10     20.94 o 
  -9   1   3      786.36     1046.72     50.31 o 
  -8   1   3     1254.73     1678.96    137.08 o 
  -7   1   3    13561.27    16149.16    342.57 o 
  -6   1   3      349.48      378.42     25.82 o 
  -5   1   3     6257.04     6799.05    187.66 o 
  -4   1   3      508.61      498.52     38.12 o 
  -3   1   3       27.54       23.67     12.40 o 
  -2   1   3      170.03      111.44     20.42 o 
  -1   1   3     1806.49     1877.67     44.17 o 
   0   1   3      279.19      305.00     13.46 o 
   1   1   3      546.47      582.71     19.68 o 
   2   1   3    21917.63    21318.55    332.67 o 
   3   1   3       22.33       24.26     14.54 o 
   4   1   3    11129.10    10857.36    162.63 o 
   5   1   3        4.31        8.80      9.27 o 
   6   1   3      485.72      553.53     21.63 o 
   7   1   3       77.65       69.10     12.93 o 
   8   1   3        2.33        5.84     13.92 o 
   9   1   3      378.96      410.03     44.29 o 
  10   1   3       35.97       37.91     24.81 o 
  11   1   3     1463.89     1706.63     90.43 o 
  12   1   3       15.89      -22.41     24.81 o 
  13   1   3      564.10      548.26     65.35 o 
  14   1   3       37.10        6.13     32.68 o 
 -17   2   3       20.11       -3.71     34.50 o 
 -16   2   3       76.71       46.59     38.12 o 
 -15   2   3        0.15      -22.29     25.94 o 
 -14   2   3        3.47       -1.17     55.82 o 
 -13   2   3      530.10      656.80     59.69 o 
 -12   2   3        0.87      -14.60     16.91 o 
 -11   2   3        2.76       -5.93     15.14 o 
 -10   2   3      435.42      522.68     34.79 o 
  -9   2   3      225.82      277.40     26.23 o 
  -8   2   3      169.58      256.14     24.23 o 
  -7   2   3     2920.55     3746.22     99.15 o 
  -6   2   3     3533.23     4201.85    106.74 o 
  -5   2   3     4669.30     5219.21    124.63 o 
  -4   2   3      540.55      579.21     28.21 o 
  -3   2   3      162.22      150.89     20.27 o 
  -2   2   3      738.31      680.32     39.69 o 
  -1   2   3      366.35      364.95     17.03 o 
   0   2   3      583.12      569.03     18.94 o 
   1   2   3     1120.19     1051.38     27.03 o 
   2   2   3      800.35      764.37     39.61 o 
   3   2   3     2010.51     1995.26     43.78 o 
   4   2   3     1834.29     1863.94     43.96 o 
   5   2   3        2.73      -12.55      8.52 o 
   6   2   3      766.00      715.52     30.43 o 
   7   2   3       65.29       62.24     16.81 o 
   8   2   3        3.80      -14.50     18.61 o 
   9   2   3        7.74       23.48     19.26 o 
  10   2   3        0.14        5.09     22.08 o 
  11   2   3        3.52       40.75     27.47 o 
  12   2   3       12.13        0.75     27.87 o 
  13   2   3       11.14      -15.96     28.59 o 
  14   2   3       21.23       40.70     35.40 o 
 -16   3   3      544.21      598.49     68.33 o 
 -15   3   3        3.82        1.22     27.47 o 
 -14   3   3     1031.52     1087.77     78.87 o 
 -13   3   3      538.87      680.23     61.74 o 
 -12   3   3     1257.24     1373.47     86.39 o 
 -11   3   3      795.65      825.91     60.45 o 
 -10   3   3       56.91       50.88     17.77 o 
  -9   3   3     1254.74     1421.51     54.86 o 
  -8   3   3       82.05      105.13     18.73 o 
  -7   3   3     5772.81     5798.53    140.05 o 
  -6   3   3      136.15      145.62     19.35 o 
  -5   3   3     7384.22     7591.70    172.26 o 
  -4   3   3      136.06      221.38     18.87 o 
  -3   3   3       82.40       76.12     12.86 o 
  -2   3   3     2386.60     2414.24     55.70 o 
  -1   3   3      740.52      702.64     20.83 o 
   0   3   3     6260.66     5372.59     92.97 o 
   1   3   3      186.12      214.43     12.95 o 
   2   3   3     6103.89     5134.86     90.55 o 
   3   3   3      280.83      312.08     16.79 o 
   4   3   3     4234.16     3880.68     74.59 o 
   5   3   3       22.49        1.27     18.10 o 
   6   3   3       83.42       57.93     15.64 o 
   7   3   3       58.42       59.40     17.03 o 
   8   3   3       12.23       10.91     14.54 o 
   9   3   3      348.59      370.54     63.73 o 
  10   3   3       16.88      -14.82     19.06 o 
  11   3   3      136.56      133.13     35.27 o 
  12   3   3       27.40        9.58     27.47 o 
  13   3   3      100.47      183.73     43.03 o 
  14   3   3        0.52       36.68     34.50 o 
 -16   4   3        7.73      -11.14     31.38 o 
 -15   4   3      227.23      195.74     44.16 o 
 -14   4   3       50.36       44.93     69.44 o 
 -13   4   3     1113.10     1150.63     74.81 o 
 -12   4   3      299.01      354.31     46.21 o 
 -11   4   3      987.67     1046.41     70.80 o 
 -10   4   3     1606.23     1721.59     82.73 o 
  -9   4   3      368.43      333.39     29.00 o 
  -8   4   3       36.57       57.47     22.39 o 
  -7   4   3       93.07       83.65     33.84 o 
  -6   4   3       66.02       64.14     15.14 o 
  -5   4   3      157.51      168.71     19.87 o 
  -4   4   3     3397.38     3300.37     86.38 o 
  -3   4   3       96.21      111.20     14.79 o 
  -2   4   3      794.33      708.67     25.34 o 
  -1   4   3       67.76       75.32      8.54 o 
   0   4   3     1223.18     1142.09     43.96 o 
   1   4   3      273.64      253.57     16.58 o 
   2   4   3      200.71      190.44     13.35 o 
   3   4   3     1543.20     1503.21     37.27 o 
   4   4   3        8.97        3.71     12.43 o 
   5   4   3      455.72      428.15     25.66 o 
   6   4   3        9.85       20.26     13.12 o 
   7   4   3       29.98       12.65     15.06 o 
   8   4   3      118.78      123.56     20.76 o 
   9   4   3      211.38      189.85     25.13 o 
  10   4   3        1.08      -28.29     18.86 o 
  11   4   3        0.06      -24.51     23.11 o 
  12   4   3        0.48      -22.79     25.94 o 
  13   4   3        0.32       26.57     31.73 o 
  14   4   3       36.48       37.61     35.58 o 
 -16   5   3      680.41      663.02     89.86 o 
 -15   5   3       24.62       53.82     32.56 o 
 -14   5   3      412.46      473.10     56.19 o 
 -13   5   3       26.26       16.34     26.96 o 
 -12   5   3     1625.54     1969.98     97.97 o 
 -11   5   3      786.25      958.07    111.64 o 
 -10   5   3      788.76      784.83     58.70 o 
  -9   5   3     1422.26     1539.97     59.18 o 
  -8   5   3        3.33       -7.88     13.97 o 
  -7   5   3     3962.70     4045.55    107.09 o 
  -6   5   3        1.74       -1.36     11.98 o 
  -5   5   3    10509.61    10557.47    232.04 o 
  -4   5   3      188.90      269.43     23.07 o 
  -3   5   3     2421.07     2302.55     57.11 o 
  -2   5   3      622.70      726.07     27.25 o 
  -1   5   3      700.86      682.05     21.69 o 
   0   5   3      502.40      491.10     18.87 o 
   1   5   3        1.82       -7.28      6.32 o 
   2   5   3     2692.30     2377.64     50.11 o 
   3   5   3      107.73      105.43     12.03 o 
   4   5   3     2393.23     2203.45     49.70 o 
   5   5   3        7.11       -9.34     11.44 o 
   6   5   3      191.02      220.85     21.49 o 
   7   5   3      163.26      170.22     29.08 o 
   8   5   3       10.45       50.62     16.68 o 
   9   5   3        7.17       -1.02     16.64 o 
  10   5   3        0.70        1.40     23.19 o 
  11   5   3      289.51      342.64    110.29 o 
  12   5   3        1.94      -10.11     42.21 o 
  13   5   3      252.82      219.42     70.80 o 
  14   5   3        7.74       17.33     49.01 o 
 -16   6   3       21.19       -5.45     31.72 o 
 -15   6   3       48.03       53.28     34.66 o 
 -14   6   3       66.43       86.34     27.96 o 
 -13   6   3       54.04       56.50     30.63 o 
 -12   6   3      115.37       94.37     33.33 o 
 -11   6   3      233.17      135.61     32.73 o 
 -10   6   3       41.69       74.84     27.87 o 
  -9   6   3      412.93      419.50     43.29 o 
  -8   6   3      671.78      699.58     52.68 o 
  -7   6   3     1214.50     1192.50     49.03 o 
  -6   6   3      147.63      158.19     26.37 o 
  -5   6   3      457.92      610.04     33.97 o 
  -4   6   3     4036.61     4198.29    106.81 o 
  -3   6   3     8708.85     8677.01    167.77 o 
  -2   6   3     1031.61      959.11     33.25 o 
  -1   6   3     1207.58     1263.56     32.27 o 
   0   6   3      137.41      130.72     14.71 o 
   1   6   3      378.49      348.26     16.93 o 
   2   6   3       26.65       21.14      9.05 o 
   3   6   3     1009.85      964.99     34.75 o 
   4   6   3        7.56       -6.11      9.29 o 
   5   6   3       30.59       42.73     16.11 o 
   6   6   3      172.58      212.89     22.43 o 
   7   6   3      115.37      125.08     20.33 o 
   8   6   3      587.62      557.88     35.07 o 
   9   6   3      154.68      188.99     39.70 o 
  10   6   3        6.69       -6.86     17.85 o 
  11   6   3       56.48       39.46     25.27 o 
  12   6   3       18.05       21.86     26.41 o 
  13   6   3       19.51       21.37     31.73 o 
 -16   7   3       88.65       90.16     42.53 o 
 -15   7   3        0.19      -14.13     30.09 o 
 -14   7   3      820.85      961.50     77.54 o 
 -13   7   3       26.29      -13.61     38.12 o 
 -12   7   3      246.86      231.13     41.84 o 
 -11   7   3        0.29      -31.38     20.92 o 
 -10   7   3       73.08       20.74     24.81 o 
  -9   7   3     1973.61     2054.07    114.37 o 
  -8   7   3       59.75       50.83     20.44 o 
  -7   7   3     4426.23     4673.27    123.33 o 
  -6   7   3      351.94      346.36     28.70 o 
  -5   7   3     2203.28     2023.32     66.47 o 
  -4   7   3       67.89       59.68     13.81 o 
  -3   7   3     2858.13     2636.86     65.98 o 
  -2   7   3        3.99       -8.15      8.99 o 
  -1   7   3     1453.79     1595.30     38.86 o 
   0   7   3      126.90       99.65     17.86 o 
   1   7   3     2959.60     2907.76     53.73 o 
   2   7   3     6020.08     5530.95     90.28 o 
   3   7   3      289.40      300.15     18.09 o 
   4   7   3     2125.37     1849.79     45.59 o 
   5   7   3       75.08      107.95     17.64 o 
   6   7   3      315.10      282.13     24.66 o 
   7   7   3      132.56      182.46     22.82 o 
   8   7   3       18.90       12.51     16.59 o 
   9   7   3      524.46      513.48     55.02 o 
  10   7   3      127.07      129.82     25.13 o 
  11   7   3      358.69      379.12     35.14 o 
  12   7   3       17.36       28.91     26.41 o 
  13   7   3      242.52      288.56     49.07 o 
 -15   8   3       95.13      103.23     41.84 o 
 -14   8   3      116.52      146.01     50.38 o 
 -13   8   3      126.16      153.91     39.89 o 
 -12   8   3       36.66       68.07     40.84 o 
 -11   8   3      366.60      425.87     51.88 o 
 -10   8   3      396.19      457.66     98.03 o 
  -9   8   3     1009.69     1110.98    103.47 o 
  -8   8   3      115.37      101.52     30.63 o 
  -7   8   3      629.79      673.97     39.55 o 
  -6   8   3     1935.53     1824.66     63.72 o 
  -5   8   3        2.09      -18.24     12.16 o 
  -4   8   3     2631.37     2473.94     65.62 o 
  -3   8   3       72.21       57.99     18.08 o 
  -2   8   3      169.17       98.88     15.88 o 
  -1   8   3     1906.80     1784.52     43.28 o 
   0   8   3        7.00       -9.72      8.44 o 
   1   8   3      378.93      388.53     18.65 o 
   2   8   3      590.51      553.36     21.29 o 
   3   8   3      617.78      656.28     41.66 o 
   4   8   3       17.01       -7.61     11.83 o 
   5   8   3     2838.33     2819.92     73.54 o 
   6   8   3      988.83      923.30     44.02 o 
   7   8   3      132.82      115.97     20.96 o 
   8   8   3      475.40      495.81     34.30 o 
   9   8   3       20.37        8.19     20.44 o 
  10   8   3      107.33      162.68     27.31 o 
  11   8   3       49.16       59.45     23.35 o 
  12   8   3       36.50       23.11     35.63 o 
  13   8   3       29.02      -11.09     28.30 o 
 -15   9   3       59.82       47.20     40.30 o 
 -14   9   3      287.07      248.95     49.62 o 
 -13   9   3       14.14       -7.47     29.80 o 
 -12   9   3      492.40      538.54     58.14 o 
 -11   9   3      151.40       99.46     34.50 o 
 -10   9   3      132.61       66.71     30.81 o 
  -9   9   3      977.51     1001.64    103.47 o 
  -8   9   3      100.90       58.68     28.70 o 
  -7   9   3      104.38      163.21     32.13 o 
  -6   9   3       33.90       38.13     19.11 o 
  -5   9   3     3381.06     3431.96    106.78 o 
  -4   9   3     1530.69     1490.87     50.00 o 
  -3   9   3      839.63      867.82     41.03 o 
  -2   9   3       25.79       10.16     14.54 o 
  -1   9   3      474.62      537.63     28.49 o 
   0   9   3     1192.48     1054.27     40.48 o 
   1   9   3      647.84      658.15     24.88 o 
   2   9   3     1474.93     1366.24     37.24 o 
   3   9   3       46.73       34.24     14.86 o 
   4   9   3      644.62      685.12     49.60 o 
   5   9   3      123.39      165.25     20.74 o 
   6   9   3      388.12      376.28     28.55 o 
   7   9   3        8.81      -11.48     15.50 o 
   8   9   3       17.77       16.00     17.04 o 
   9   9   3      281.07      324.46     31.74 o 
  10   9   3       85.44       60.27     23.44 o 
  11   9   3      154.29      161.22     35.47 o 
  12   9   3       22.46       15.43     34.02 o 
 -14  10   3        4.80       20.42     53.10 o 
 -13  10   3      419.27      379.70     57.38 o 
 -12  10   3        0.15        6.60     30.69 o 
 -11  10   3      347.62      271.80     58.54 o 
 -10  10   3      255.96      329.48     70.80 o 
  -9  10   3        6.24      -15.92     24.15 o 
  -8  10   3        8.94       -2.51     23.09 o 
  -7  10   3      138.12      177.91     36.43 o 
  -6  10   3       16.89       -2.74     17.51 o 
  -5  10   3      150.31      174.74     22.06 o 
  -4  10   3      807.63      830.71     39.41 o 
  -3  10   3      503.68      554.92     32.15 o 
  -2  10   3     2556.40     2372.30     67.02 o 
  -1  10   3     1179.76     1129.95     42.81 o 
   0  10   3      282.13      267.12     22.31 o 
   1  10   3      219.89      206.98     23.58 o 
   2  10   3      141.02      155.25     36.59 o 
   3  10   3       68.55       77.12     18.08 o 
   4  10   3        2.00        5.87     13.36 o 
   5  10   3      446.53      411.88     29.01 o 
   6  10   3     1250.05     1379.28     50.95 o 
   7  10   3        3.31      -18.48     15.18 o 
   8  10   3      539.05      598.30     71.70 o 
   9  10   3       73.76       88.52     33.69 o 
  10  10   3       84.26       87.71     30.39 o 
  11  10   3        6.85        9.64     26.70 o 
  12  10   3        0.42       -4.58     28.04 o 
 -14  11   3      154.32      184.64     49.07 o 
 -13  11   3      313.24      165.57     47.73 o 
 -12  11   3      151.44      107.57    100.75 o 
 -11  11   3        1.56      -30.86     47.65 o 
 -10  11   3        0.19       12.62     31.38 o 
  -9  11   3     1083.54     1062.57    111.64 o 
  -8  11   3      148.77       85.19     32.68 o 
  -7  11   3     2922.81     2820.89    120.33 o 
  -6  11   3      304.95      368.17     35.18 o 
  -5  11   3      733.58      729.89     38.87 o 
  -4  11   3      170.55      160.63     21.87 o 
  -3  11   3      220.28      203.41     23.29 o 
  -2  11   3      429.48      461.63     30.07 o 
  -1  11   3      478.18      453.50     29.15 o 
   0  11   3     1752.20     1680.03     53.93 o 
   1  11   3      737.62      638.27     60.59 o 
   2  11   3      202.77      220.95     26.40 o 
   3  11   3      128.57      108.74     29.80 o 
   4  11   3      265.30      322.37     43.29 o 
   5  11   3       73.25       98.35     32.56 o 
   6  11   3      216.57      233.60     31.99 o 
   7  11   3        2.28       -3.15     20.79 o 
   8  11   3       24.52       22.53     32.91 o 
   9  11   3        3.62       20.37     24.81 o 
  10  11   3       42.52       10.88     25.82 o 
  11  11   3      311.71      329.92     44.01 o 
 -13  12   3      166.41      110.05     45.73 o 
 -12  12   3      173.79      100.95     38.28 o 
 -11  12   3      566.91      536.44     64.48 o 
 -10  12   3      125.63      120.76     41.10 o 
  -9  12   3      397.78      452.91     55.44 o 
  -8  12   3      164.09      231.01    102.11 o 
  -7  12   3       17.31       -3.76     26.70 o 
  -6  12   3      410.68      470.88     66.71 o 
  -5  12   3        3.70       -0.40     16.19 o 
  -4  12   3     1260.92     1441.07     54.62 o 
  -3  12   3     1809.47     1616.23     57.83 o 
  -2  12   3     1983.19     1929.53     62.28 o 
  -1  12   3     2185.90     2102.60     64.53 o 
   0  12   3      291.10      317.47     31.51 o 
   1  12   3      441.70      459.82     73.08 o 
   2  12   3       31.77       43.87     25.52 o 
   3  12   3      481.52      595.73     54.85 o 
   4  12   3      116.93      127.43     40.84 o 
   5  12   3      769.30      804.06     74.88 o 
   6  12   3      323.74      296.85     59.91 o 
   7  12   3      890.49     1035.40     77.96 o 
   8  12   3      233.83      222.98     46.09 o 
   9  12   3       30.29       26.05     35.58 o 
  10  12   3       98.90       51.42     28.05 o 
  11  12   3       55.72       50.71     30.39 o 
 -12  13   3       38.90        6.70     35.77 o 
 -11  13   3       22.43       10.03     35.23 o 
 -10  13   3        5.14      -13.45     30.69 o 
  -9  13   3        4.26        5.28     29.68 o 
  -8  13   3       63.40       11.06     30.69 o 
  -7  13   3       11.53      -58.39     44.93 o 
  -6  13   3       17.64       25.00     30.69 o 
  -5  13   3      167.18      170.05     25.37 o 
  -4  13   3      597.13      654.14     39.70 o 
  -3  13   3      130.84      155.90     24.35 o 
  -2  13   3        1.53      -10.86     15.77 o 
  -1  13   3      836.97      835.40     41.82 o 
   0  13   3      667.71      686.41     60.92 o 
   1  13   3     1263.34     1305.50     59.63 o 
   2  13   3      379.94      388.09     47.14 o 
   3  13   3       36.80       19.06     24.01 o 
   4  13   3     1125.52     1183.87     78.87 o 
   5  13   3       13.58       28.59     28.88 o 
   6  13   3      136.41      134.93     46.29 o 
   7  13   3       60.90       70.51     36.43 o 
   8  13   3      330.35      303.13     51.99 o 
   9  13   3      177.60      141.60     46.09 o 
  10  13   3       99.92      103.73     41.36 o 
 -12  14   3       84.00       82.37     45.14 o 
 -11  14   3      320.74      372.93     74.88 o 
 -10  14   3      155.32      120.37     46.44 o 
  -9  14   3      103.61      133.89     44.97 o 
  -8  14   3      541.59      540.40     64.70 o 
  -7  14   3       50.45       37.24     39.48 o 
  -6  14   3      957.81      911.04     73.96 o 
  -5  14   3      223.76      171.70     33.98 o 
  -4  14   3      554.15      577.19     54.24 o 
  -3  14   3       14.27        3.30     16.49 o 
  -2  14   3       42.30       16.22     15.96 o 
  -1  14   3        3.22        9.49     15.64 o 
   0  14   3      667.55      786.33     48.28 o 
   1  14   3      225.75      202.36     38.36 o 
   2  14   3      469.68      449.29     51.99 o 
   3  14   3      144.50      128.55     36.43 o 
   4  14   3       17.68       34.91     26.75 o 
   5  14   3      169.45      130.70     38.51 o 
   6  14   3        8.80      -13.80     27.87 o 
   7  14   3       60.00       91.36     38.36 o 
   8  14   3       37.37       38.12     35.58 o 
   9  14   3        6.43       10.67     35.58 o 
 -11  15   3       76.97      103.79     48.31 o 
 -10  15   3       19.36        1.33     39.16 o 
  -9  15   3       43.69       58.64     38.74 o 
  -8  15   3       42.54       13.17     66.71 o 
  -7  15   3       24.48       37.17     35.27 o 
  -6  15   3      222.92      242.72     55.82 o 
  -5  15   3       50.15       51.41     24.76 o 
  -4  15   3      823.48      856.70     46.84 o 
  -3  15   3      870.22      856.77     63.95 o 
  -2  15   3        9.43      -10.24     15.72 o 
  -1  15   3       94.25       67.06     22.80 o 
   0  15   3      271.30      326.46     39.08 o 
   1  15   3       30.45       26.62     25.94 o 
   2  15   3      161.14      194.12     40.30 o 
   3  15   3        5.95       28.59     28.88 o 
   4  15   3        1.25       12.25     26.96 o 
   5  15   3      166.38      227.02     44.97 o 
   6  15   3       36.48       16.93     30.63 o 
   7  15   3       24.92       47.65     36.58 o 
   8  15   3        0.11       -5.91     33.65 o 
 -10  16   3      130.06      162.66     54.65 o 
  -9  16   3       64.00       24.64     39.89 o 
  -8  16   3       52.51       80.68     43.79 o 
  -7  16   3      160.17      244.90     51.88 o 
  -6  16   3      162.99      123.38     55.82 o 
  -5  16   3       35.20       24.39     29.50 o 
  -4  16   3      142.91      190.32     46.92 o 
  -3  16   3      113.74      101.21     23.99 o 
  -2  16   3      245.86      299.96     46.95 o 
  -1  16   3      396.11      361.28     50.27 o 
   0  16   3      308.82      298.48     46.91 o 
   1  16   3      548.85      582.44     96.67 o 
   2  16   3        0.04        0.81     25.94 o 
   3  16   3      151.54      140.75     39.89 o 
   4  16   3       37.99       89.33     34.50 o 
   5  16   3      206.19      217.02     44.48 o 
   6  16   3        3.26       37.87     31.73 o 
   7  16   3      194.41      218.33     51.99 o 
  -8  17   3       30.70       27.67     41.36 o 
  -7  17   3        5.42        6.70     37.21 o 
  -6  17   3       26.33       49.01     37.51 o 
  -5  17   3       54.89       34.67     26.36 o 
  -4  17   3       83.93       89.53     27.63 o 
  -3  17   3       21.42       32.30     20.45 o 
  -2  17   3      167.49      186.90     38.74 o 
  -1  17   3        4.62       10.98     21.90 o 
   0  17   3       35.50       12.71     24.68 o 
   1  17   3        8.05       16.95     29.95 o 
   2  17   3       57.39       23.80     38.12 o 
   3  17   3        0.02        1.02     30.09 o 
   4  17   3        3.65        2.72     30.81 o 
   5  17   3        6.50       56.90     44.93 o 
   6  17   3       20.02        7.94     33.33 o 
  -6  18   3      189.37      144.38     68.07 o 
  -5  18   3       81.65      122.58     33.51 o 
  -4  18   3       82.55       73.03     29.32 o 
  -3  18   3      160.00      197.85     44.16 o 
  -2  18   3      199.22      274.08     39.74 o 
  -1  18   3      266.07      361.51     55.82 o 
   0  18   3      174.87      164.14     40.56 o 
   1  18   3      194.32      222.15     74.88 o 
   2  18   3        1.18       20.42     32.73 o 
   3  18   3       56.53      104.84     40.43 o 
   4  18   3       35.99       42.96     34.02 o 
  -3  19   3        3.24       47.65     34.66 o 
  -2  19   3       40.04       19.06     40.84 o 
  -1  19   3        6.84       13.13     32.56 o 
   0  19   3        0.03        1.84     29.43 o 
   1  19   3       72.49       67.79     35.98 o 
 -17   0   4      282.18      471.08     92.58 o 
 -16   0   4      361.00      443.85     87.14 o 
 -15   0   4      133.13      100.75     54.46 o 
 -14   0   4      307.37      503.75     81.69 o 
 -13   0   4      218.16      275.02     62.63 o 
 -12   0   4       16.73      -12.45     29.95 o 
 -11   0   4     1183.14     1425.42    148.40 o 
 -10   0   4       94.23       70.69     24.01 o 
  -9   0   4     1675.98     1732.14     79.75 o 
  -8   0   4     6403.21     6404.47    264.13 o 
  -7   0   4     2601.52     2480.64    127.98 o 
  -6   0   4     2867.62     3575.28    166.10 o 
  -5   0   4      130.45      144.32     35.40 o 
  -4   0   4       55.88       16.34     27.23 o 
  -3   0   4     1936.37     1974.17    103.47 o 
  -2   0   4     3136.63     3066.08    141.60 o 
  -1   0   4     1152.12      966.13     50.38 o 
   0   0   4      106.57      102.69     28.59 o 
   1   0   4     6445.02     6007.79    134.45 o 
   2   0   4    39542.29    39584.60    788.15 o 
   3   0   4       44.53       73.97     13.67 o 
   4   0   4    27736.84    29025.69    586.39 o 
   5   0   4     1184.05     1322.72     47.92 o 
   6   0   4       92.90      169.00     26.96 o 
   7   0   4      863.41     1094.57     58.51 o 
   8   0   4        4.41       24.51     32.68 o 
   9   0   4      541.76      517.37     70.80 o 
  10   0   4      229.75      201.50     57.18 o 
  11   0   4      669.51      547.32     81.69 o 
  12   0   4      217.21      144.32     54.46 o 
  13   0   4      371.01      397.56     81.69 o 
 -17   1   4        1.14        7.34     34.50 o 
 -16   1   4        2.76      -23.72     29.80 o 
 -15   1   4      138.17      147.17     40.30 o 
 -14   1   4        0.00      -33.12     22.08 o 
 -13   1   4       71.99       42.21     26.96 o 
 -12   1   4      116.94      144.24     27.05 o 
 -11   1   4       27.16       18.41     50.38 o 
 -10   1   4      519.91      522.11     32.07 o 
  -9   1   4      467.31      485.26     44.79 o 
  -8   1   4       54.58       53.25     18.73 o 
  -7   1   4      145.15      143.27     33.77 o 
  -6   1   4     3504.62     4664.99    375.77 o 
  -5   1   4      135.50      164.09     24.01 o 
  -4   1   4     6672.61     7281.11    203.13 o 
  -3   1   4      615.66      588.62     38.51 o 
  -2   1   4       38.97       53.67     34.04 o 
  -1   1   4        1.15       21.26     10.78 o 
   0   1   4      332.31      366.30     30.63 o 
   1   1   4        0.04       26.95     14.83 o 
   2   1   4     1221.10     1373.95     70.87 o 
   3   1   4      349.79      381.57     28.35 o 
   4   1   4    14989.80    16429.70    824.44 o 
   5   1   4      982.01     1167.79     83.83 o 
   6   1   4      807.64     1089.93     39.95 o 
   7   1   4       21.46       18.85     17.15 o 
   8   1   4       62.96       34.42     23.55 o 
   9   1   4        2.74       42.36     47.65 o 
  10   1   4        9.58       16.73     54.46 o 
  11   1   4        0.49       67.59     32.06 o 
  12   1   4        6.45       -9.84     29.80 o 
  13   1   4        0.13       -5.69     31.73 o 
 -16   2   4      449.36      511.66    103.47 o 
 -15   2   4      288.50      218.69     46.21 o 
 -14   2   4      289.56      332.50     51.00 o 
 -13   2   4      340.37      375.69     44.95 o 
 -12   2   4       28.06       -7.00     21.55 o 
 -11   2   4       51.73       70.13     20.92 o 
 -10   2   4      279.68      272.96     37.07 o 
  -9   2   4     1369.30     1561.60     94.68 o 
  -8   2   4     3600.18     3691.68    141.36 o 
  -7   2   4     4785.95     5057.89    129.26 o 
  -6   2   4     2510.24     2797.64     81.63 o 
  -5   2   4     3244.31     3102.92     86.38 o 
  -4   2   4      112.66       81.69     27.23 o 
  -3   2   4       53.81       66.05     21.78 o 
  -2   2   4       90.80       69.84     18.97 o 
  -1   2   4      487.94      406.76     18.02 o 
   0   2   4     6407.51     5723.81    101.25 o 
   1   2   4     5180.59     4891.73     88.81 o 
   2   2   4     3994.35     3560.60     69.91 o 
   3   2   4      308.75      268.40     17.65 o 
   4   2   4      230.30      252.17     22.50 o 
   5   2   4       27.05       45.83     18.47 o 
   6   2   4      306.08      249.38     19.98 o 
   7   2   4       81.08       78.61     30.08 o 
   8   2   4       82.15       51.74     20.44 o 
   9   2   4      739.49      828.32    144.32 o 
  10   2   4       78.39       74.69     68.07 o 
  11   2   4      418.06      529.66     57.76 o 
  12   2   4       33.42       50.49     46.29 o 
  13   2   4       12.75       -3.30     31.73 o 
 -16   3   4       17.37        2.08     32.56 o 
 -15   3   4      141.20      100.03     39.48 o 
 -14   3   4      242.45      239.20     44.29 o 
 -13   3   4        6.26      -16.90     18.29 o 
 -12   3   4      195.83      273.54     42.23 o 
 -11   3   4        2.27       21.78     32.68 o 
 -10   3   4       45.88       34.92     18.29 o 
  -9   3   4      387.31      375.48     46.28 o 
  -8   3   4     1405.10     1542.70     59.44 o 
  -7   3   4       72.70       59.36     24.90 o 
  -6   3   4       24.23       -7.89     11.53 o 
  -5   3   4       15.59       63.98     23.43 o 
  -4   3   4     1074.61     1273.75     47.11 o 
  -3   3   4      357.38      391.32     25.23 o 
  -2   3   4      457.18      413.51     24.03 o 
  -1   3   4       89.38       94.96      9.88 o 
   0   3   4      572.92      542.72     21.57 o 
   1   3   4       74.77       91.79     11.48 o 
   2   3   4     2394.22     2373.38     52.02 o 
   3   3   4        4.26       -9.59      9.42 o 
   4   3   4       12.05       34.98     11.67 o 
   5   3   4      291.20      249.97     18.95 o 
   6   3   4       14.21       15.14     16.90 o 
   7   3   4       73.04       62.50     18.83 o 
   8   3   4        7.83      -25.41     22.68 o 
   9   3   4        4.35       10.89     35.40 o 
  10   3   4        4.29       -1.71     25.94 o 
  11   3   4       31.32       36.76     30.81 o 
  12   3   4       66.43       44.93     32.73 o 
  13   3   4        9.71       20.57     35.40 o 
 -16   4   4      410.98      479.02     63.97 o 
 -15   4   4      144.71       95.10     37.21 o 
 -14   4   4       19.64       -3.14     21.64 o 
 -13   4   4        6.62      -34.42     25.87 o 
 -12   4   4      463.31      459.51     51.99 o 
 -11   4   4       14.47       13.94     25.87 o 
 -10   4   4     4740.25     5027.38    136.26 o 
  -9   4   4     2367.76     2548.87     82.95 o 
  -8   4   4     4431.63     4834.53    127.90 o 
  -7   4   4     4028.66     4151.34    111.93 o 
  -6   4   4     1487.22     1400.82     56.12 o 
  -5   4   4     2810.08     2897.60     82.67 o 
  -4   4   4     1587.81     1790.64    106.29 o 
  -3   4   4     2284.22     2181.92     84.53 o 
  -2   4   4       10.81       -1.15      8.11 o 
  -1   4   4     4140.46     3707.22     70.83 o 
   0   4   4     2440.59     2184.15     48.48 o 
   1   4   4      667.56      545.85     22.73 o 
   2   4   4     2374.43     2205.30     49.81 o 
   3   4   4      452.77      469.44     22.44 o 
   4   4   4      358.02      407.20     22.02 o 
   5   4   4       39.49       40.25     15.26 o 
   6   4   4       64.98       76.06     17.93 o 
   7   4   4      404.89      406.19     37.73 o 
   8   4   4        0.56      -22.18     14.79 o 
   9   4   4      346.48      319.78     35.01 o 
  10   4   4      777.73      739.87     62.55 o 
  11   4   4      199.19      254.72     55.82 o 
  12   4   4      221.02      254.61     48.14 o 
  13   4   4       16.31       23.15     30.81 o 
 -16   5   4       13.41      -14.98     30.81 o 
 -15   5   4       86.25       61.87     35.40 o 
 -14   5   4      335.94      297.64     38.76 o 
 -13   5   4      462.28      556.59     58.70 o 
 -12   5   4        7.79        8.59     32.68 o 
 -11   5   4        3.90      -16.34     23.11 o 
 -10   5   4      777.59      840.41     63.54 o 
  -9   5   4       26.25       23.60     18.87 o 
  -8   5   4     2337.14     2523.72     84.19 o 
  -7   5   4       72.83       61.27     19.35 o 
  -6   5   4      569.63      588.19     35.55 o 
  -5   5   4      258.20      306.86     25.54 o 
  -4   5   4     1443.91     1622.96     82.81 o 
  -3   5   4       24.78        4.61      9.83 o 
  -2   5   4     3621.62     3902.80     86.21 o 
  -1   5   4     1794.64     1760.73     41.60 o 
   0   5   4        3.19        0.78     10.97 o 
   1   5   4       84.71       76.01     14.73 o 
   2   5   4        1.49      -20.24     13.49 o 
   3   5   4       69.26       61.64     12.83 o 
   4   5   4      269.24      290.35     19.94 o 
   5   5   4        0.43       -1.40     12.91 o 
   6   5   4       78.32       91.27     19.24 o 
   7   5   4        4.53       14.86     16.30 o 
   8   5   4      147.40      138.55     23.81 o 
   9   5   4       17.70       17.14     18.90 o 
  10   5   4       34.89       29.95     39.48 o 
  11   5   4       39.03       13.00     29.43 o 
  12   5   4        0.27      -40.13     26.75 o 
  13   5   4        5.06        1.28     32.56 o 
 -16   6   4      264.82      260.61     52.30 o 
 -15   6   4       37.90       42.13     32.56 o 
 -14   6   4      317.90      309.87     51.56 o 
 -13   6   4      222.64      199.55     47.65 o 
 -12   6   4       48.93       48.67     30.63 o 
 -11   6   4      508.87      568.27     56.78 o 
 -10   6   4        1.53      -10.54     23.15 o 
  -9   6   4     1102.85     1238.15     57.86 o 
  -8   6   4     1554.68     1589.05     63.26 o 
  -7   6   4     3786.88     3831.29    112.33 o 
  -6   6   4      986.18     1037.88     46.57 o 
  -5   6   4      196.25      190.14     23.16 o 
  -4   6   4      151.20      133.66     20.04 o 
  -3   6   4      259.63      297.99     21.36 o 
  -2   6   4     3427.63     3313.88     77.36 o 
  -1   6   4     2121.69     2041.98     46.81 o 
   0   6   4     9079.00     8569.48    146.36 o 
   1   6   4     1893.22     1899.66     45.52 o 
   2   6   4     2479.90     2317.07     58.25 o 
   3   6   4     1405.28     1323.14     37.99 o 
   4   6   4      318.00      321.26     20.26 o 
   5   6   4       17.48       -5.08     13.36 o 
   6   6   4      180.85      201.44     23.78 o 
   7   6   4      665.07      673.93     37.94 o 
   8   6   4        0.50      -23.46     15.64 o 
   9   6   4      543.51      584.80     64.27 o 
  10   6   4       22.13       11.19     25.94 o 
  11   6   4       46.90       31.85     31.73 o 
  12   6   4        4.21       -0.35     29.43 o 
 -15   7   4       45.37       20.49     36.43 o 
 -14   7   4       45.06       31.16     34.50 o 
 -13   7   4      331.50      396.01     68.07 o 
 -12   7   4        0.04      -13.72     24.01 o 
 -11   7   4     1514.73     1618.05     92.58 o 
 -10   7   4       43.88       -3.81     24.01 o 
  -9   7   4     1059.03     1195.19     74.11 o 
  -8   7   4      668.30      604.24     50.00 o 
  -7   7   4        0.39       -2.41     18.69 o 
  -6   7   4      899.03      981.17     47.01 o 
  -5   7   4     1022.80     1110.72     49.67 o 
  -4   7   4       68.71       40.24     14.39 o 
  -3   7   4      386.56      364.10     30.26 o 
  -2   7   4       11.87       14.31     11.11 o 
  -1   7   4      593.77      624.65     24.58 o 
   0   7   4        2.75      -11.71      8.87 o 
   1   7   4       29.37       15.94     10.59 o 
   2   7   4       75.70       72.87     12.94 o 
   3   7   4     1976.38     2004.28     64.01 o 
   4   7   4       13.18       -5.72     12.11 o 
   5   7   4      204.94      197.33     25.94 o 
   6   7   4      120.84      111.33     20.61 o 
   7   7   4      119.68      127.08     22.33 o 
   8   7   4       15.37       15.41     18.06 o 
   9   7   4      224.42      208.68     28.96 o 
  10   7   4       35.99       38.39     22.43 o 
  11   7   4       13.82       13.61     28.69 o 
  12   7   4       14.90       27.07     32.56 o 
 -15   8   4      122.04      106.02     66.71 o 
 -14   8   4       75.51       29.18     36.63 o 
 -13   8   4        0.09       -5.62     29.95 o 
 -12   8   4      374.22      330.91     54.46 o 
 -11   8   4      183.77      279.32     47.65 o 
 -10   8   4      198.83      222.06     87.14 o 
  -9   8   4      171.81      249.00     42.21 o 
  -8   8   4     1708.43     1852.70     97.30 o 
  -7   8   4      898.03      952.24     50.15 o 
  -6   8   4      808.81      861.93     45.99 o 
  -5   8   4      145.83      130.35     22.92 o 
  -4   8   4      438.89      449.94     38.33 o 
  -3   8   4      448.85      469.36     28.54 o 
  -2   8   4      920.02      897.33     37.63 o 
  -1   8   4       23.22        0.70     11.09 o 
   0   8   4      479.35      411.13     20.62 o 
   1   8   4     1332.55     1309.11     42.81 o 
   2   8   4        8.86       20.84     10.65 o 
   3   8   4     1005.88      969.06     33.25 o 
   4   8   4        2.35       -2.97     12.35 o 
   5   8   4      108.35      136.76     19.99 o 
   6   8   4        8.07        7.06     17.69 o 
   7   8   4      115.01      148.64     23.33 o 
   8   8   4      116.76       97.65     28.30 o 
   9   8   4      299.80      322.26     31.81 o 
  10   8   4       81.67       81.14     24.28 o 
  11   8   4      189.64      149.76     39.44 o 
  12   8   4        4.89      -40.13     26.75 o 
 -15   9   4       91.47      117.09     46.21 o 
 -14   9   4       24.14       28.63     66.71 o 
 -13   9   4      303.78      457.86     60.63 o 
 -12   9   4       74.50       59.21     33.33 o 
 -11   9   4      345.18      373.45     77.61 o 
 -10   9   4       95.50       90.66     32.68 o 
  -9   9   4      261.30      206.19     39.44 o 
  -8   9   4       81.64      117.28     42.21 o 
  -7   9   4       39.99       29.36     20.92 o 
  -6   9   4      355.10      330.18     40.60 o 
  -5   9   4       46.32       72.46     20.92 o 
  -4   9   4      692.85      681.01     34.96 o 
  -3   9   4      411.64      423.42     28.54 o 
  -2   9   4      360.00      392.80     28.49 o 
  -1   9   4       11.13      -29.76     19.84 o 
   0   9   4      368.38      374.91     31.22 o 
   1   9   4      441.73      382.03     24.76 o 
   2   9   4       18.88       19.53     10.97 o 
   3   9   4       58.41       46.23     14.73 o 
   4   9   4      364.69      388.35     39.00 o 
   5   9   4      493.79      526.25     39.88 o 
   6   9   4      631.80      600.09     35.70 o 
   7   9   4      113.49      189.80     24.61 o 
   8   9   4       96.88      105.57     23.65 o 
   9   9   4       32.63       27.64     20.71 o 
  10   9   4       46.00       78.87     25.11 o 
  11   9   4        7.68       25.62     24.58 o 
 -14  10   4       27.26       -9.38     34.02 o 
 -13  10   4      162.15      143.47     43.29 o 
 -12  10   4      158.62      176.18     44.97 o 
 -11  10   4      230.92      162.58     65.35 o 
 -10  10   4      211.52      200.17     55.82 o 
  -9  10   4      452.40      478.68     52.71 o 
  -8  10   4       90.31      124.45     35.58 o 
  -7  10   4       30.12       23.84     21.87 o 
  -6  10   4       34.05       -0.97     23.33 o 
  -5  10   4      425.01      416.47     30.57 o 
  -4  10   4       64.07       61.97     17.88 o 
  -3  10   4        6.74      -17.31     12.03 o 
  -2  10   4      344.13      397.01     42.05 o 
  -1  10   4       87.86       58.05     17.15 o 
   0  10   4      862.31      867.41     47.37 o 
   1  10   4       55.71       34.79     17.51 o 
   2  10   4      746.04      691.01     48.93 o 
   3  10   4      154.09      203.24     37.46 o 
   4  10   4       47.68       39.30     15.61 o 
   5  10   4       97.07      105.23     19.88 o 
   6  10   4       10.52       22.28     16.90 o 
   7  10   4      235.72      279.65     28.98 o 
   8  10   4       74.58       75.13     21.46 o 
   9  10   4      309.90      347.26     40.63 o 
  10  10   4       26.21       21.78     26.40 o 
  11  10   4       77.00       77.36     36.20 o 
 -14  11   4        6.54        2.20     46.29 o 
 -13  11   4      171.85      220.00     50.35 o 
 -12  11   4        9.87       13.61     31.72 o 
 -11  11   4      856.60      760.22     70.93 o 
 -10  11   4      213.97      142.31     39.89 o 
  -9  11   4      309.29      348.35     49.95 o 
  -8  11   4      575.67      640.86     58.54 o 
  -7  11   4      501.23      486.04     65.35 o 
  -6  11   4      722.55      775.51     49.67 o 
  -5  11   4      272.65      218.59     25.72 o 
  -4  11   4      711.45      809.82     66.82 o 
  -3  11   4        7.44       12.99     26.33 o 
  -2  11   4     1304.56     1415.98     51.94 o 
  -1  11   4       87.59       94.99     26.39 o 
   0  11   4     1221.04     1213.78     55.97 o 
   1  11   4      387.58      420.26     34.79 o 
   2  11   4        4.56       -3.47     20.92 o 
   3  11   4      233.94      247.75     38.36 o 
   4  11   4      125.43      126.79     24.03 o 
   5  11   4      210.07      174.27     39.44 o 
   6  11   4      257.45      246.14     44.16 o 
   7  11   4      365.03      389.53     41.26 o 
   8  11   4      315.98      396.11     42.21 o 
   9  11   4      147.32      187.27     53.12 o 
  10  11   4       79.54      122.72     37.91 o 
 -13  12   4      157.49       87.99     45.14 o 
 -12  12   4       21.06        6.92     34.66 o 
 -11  12   4      149.23       93.36     39.21 o 
 -10  12   4        4.70      -36.40     28.12 o 
  -9  12   4      627.77      488.43     58.70 o 
  -8  12   4       85.17       76.85     34.02 o 
  -7  12   4        2.33       -7.42     27.23 o 
  -6  12   4     1092.73     1067.72     58.00 o 
  -5  12   4        3.82        1.39     14.78 o 
  -4  12   4      332.46      320.37     30.01 o 
  -3  12   4      587.93      588.26     36.17 o 
  -2  12   4      946.50      979.27     55.42 o 
  -1  12   4      443.18      520.49     39.55 o 
   0  12   4     2175.73     2051.99     76.30 o 
   1  12   4        0.67       23.66     18.73 o 
   2  12   4      407.41      373.79     44.97 o 
   3  12   4        4.24       12.03     22.87 o 
   4  12   4        8.52        0.87     24.01 o 
   5  12   4       47.78       60.15     31.38 o 
   6  12   4        0.09       27.23     29.80 o 
   7  12   4      156.77      193.60     45.22 o 
   8  12   4       80.75       79.85     38.36 o 
   9  12   4        1.58       24.30     37.51 o 
  10  12   4       26.37       38.06     39.89 o 
 -12  13   4       17.09      -35.10     54.46 o 
 -11  13   4      211.98       92.58     47.65 o 
 -10  13   4        4.47       18.90     31.23 o 
  -9  13   4      402.79      462.76     58.85 o 
  -8  13   4      290.45      255.89     48.84 o 
  -7  13   4      192.05      156.68     41.36 o 
  -6  13   4     1497.58     1627.01     92.36 o 
  -5  13   4       47.39       61.08     20.57 o 
  -4  13   4     1019.76     1070.53     50.19 o 
  -3  13   4      214.98      172.38     25.81 o 
  -2  13   4      521.40      640.25     62.98 o 
  -1  13   4      976.34      996.84     66.16 o 
   0  13   4       13.97       19.55     18.51 o 
   1  13   4       19.84        5.99     31.31 o 
   2  13   4        0.08       17.70     23.11 o 
   3  13   4       16.05       -1.36     23.11 o 
   4  13   4       99.16      136.99     37.21 o 
   5  13   4      244.88      256.99     45.73 o 
   6  13   4       56.76       57.81     33.33 o 
   7  13   4      432.18      418.73     58.70 o 
   8  13   4        0.40       13.10     34.66 o 
   9  13   4       14.25       18.85     37.51 o 
 -11  14   4       36.39       18.64     36.63 o 
 -10  14   4        1.58      -26.32     30.69 o 
  -9  14   4      290.36      360.01     57.67 o 
  -8  14   4       57.71       37.84     36.63 o 
  -7  14   4       83.74       22.95     32.68 o 
  -6  14   4      245.47      269.33     48.02 o 
  -5  14   4       50.13       61.01     20.63 o 
  -4  14   4       21.47        4.52     17.27 o 
  -3  14   4      149.83      137.34     27.56 o 
  -2  14   4      170.49      144.02     27.05 o 
  -1  14   4       44.08       42.46     20.79 o 
   0  14   4       84.71       71.17     22.55 o 
   1  14   4       63.05       84.75     30.09 o 
   2  14   4       77.80       60.08     30.63 o 
   3  14   4      175.77      171.49     39.44 o 
   4  14   4       40.03       61.97     31.73 o 
   5  14   4      312.33      311.40     49.62 o 
   6  14   4      111.73       28.59     30.81 o 
   7  14   4        6.59       39.11     34.50 o 
   8  14   4       25.54       64.57     72.16 o 
 -10  15   4        0.61       -1.19     35.77 o 
  -9  15   4      179.54      145.23     53.10 o 
  -8  15   4       96.03       94.22     43.03 o 
  -7  15   4       80.80      115.82     39.78 o 
  -6  15   4      769.72      730.77    138.87 o 
  -5  15   4        3.99        3.37     31.30 o 
  -4  15   4      922.25     1098.21     54.08 o 
  -3  15   4      107.35      124.10     28.41 o 
  -2  15   4      311.67      402.29     75.57 o 
  -1  15   4       39.42       63.76     23.48 o 
   0  15   4      136.08      132.42     35.98 o 
   1  15   4      495.95      531.11     58.51 o 
   2  15   4      115.71      195.16     44.93 o 
   3  15   4      329.02      457.66     56.58 o 
   4  15   4       12.74       26.09     29.80 o 
   5  15   4      196.60      273.51     49.07 o 
   6  15   4       60.17       58.17     34.50 o 
   7  15   4       30.11       76.45     38.36 o 
  -9  16   4        2.89       64.96     39.21 o 
  -8  16   4       43.36       -9.79     33.75 o 
  -7  16   4        3.00       -7.95     33.75 o 
  -6  16   4        0.48       51.52     35.98 o 
  -5  16   4        9.38       14.10     24.88 o 
  -4  16   4      201.45      227.06     35.61 o 
  -3  16   4        2.68        9.62     21.70 o 
  -2  16   4        2.04       30.93     22.80 o 
  -1  16   4        0.73       -5.45     20.41 o 
   0  16   4      103.35       83.05     39.48 o 
   1  16   4       12.79       25.87     28.88 o 
   2  16   4        0.55       35.40     32.68 o 
   3  16   4      150.04      130.19     68.07 o 
   4  16   4       40.01       69.11     35.58 o 
   5  16   4        9.73       32.52     34.50 o 
   6  16   4       11.95       19.64     31.73 o 
  -8  17   4      118.69      159.35     49.07 o 
  -7  17   4        9.88       11.78     35.58 o 
  -6  17   4      353.73      428.47     59.60 o 
  -5  17   4       24.55       23.27     31.73 o 
  -4  17   4      474.58      521.63     60.45 o 
  -3  17   4       31.27       15.48     22.80 o 
  -2  17   4      389.72      434.66     44.94 o 
  -1  17   4        2.51       18.43     28.12 o 
   0  17   4      297.16      270.69     49.62 o 
   1  17   4       35.32       42.79     33.65 o 
   2  17   4        7.21       38.37     36.76 o 
   3  17   4       86.11       78.55     37.21 o 
   4  17   4       21.72       22.10     32.56 o 
  -5  18   4       17.23       23.15     32.73 o 
  -4  18   4        4.83       20.42     44.93 o 
  -3  18   4        3.47       31.61     26.34 o 
  -2  18   4       67.03       40.84     34.66 o 
  -1  18   4        9.80       10.54     27.63 o 
   0  18   4       41.13       81.98     35.98 o 
   1  18   4        6.84       23.43     43.57 o 
   2  18   4        6.25       25.74     31.38 o 
 -16   1   5       44.62       38.12     34.02 o 
 -15   1   5      112.48       80.18     34.50 o 
 -14   1   5      678.23      572.16     89.86 o 
 -13   1   5       18.59        7.23     19.11 o 
 -12   1   5      833.88      775.70     48.64 o 
 -11   1   5      659.94      593.21     36.98 o 
 -10   1   5      196.97      171.67     27.22 o 
  -9   1   5      493.93      449.16     35.09 o 
  -8   1   5     3487.63     3711.19    106.81 o 
  -7   1   5      974.84     1162.96    100.75 o 
  -6   1   5      110.52       77.88     24.01 o 
  -5   1   5      516.36      550.18     43.29 o 
  -4   1   5      518.85      563.53     42.36 o 
  -3   1   5      142.60       85.61     24.01 o 
  -2   1   5      762.22      708.72     50.38 o 
  -1   1   5     3036.25     2609.12     68.78 o 
   0   1   5      853.84      841.39     34.22 o 
   1   1   5     1067.79     1072.46     32.70 o 
   2   1   5        1.34       10.36     10.40 o 
   3   1   5       20.86       29.36     13.79 o 
   4   1   5      942.67     1004.35     56.86 o 
   5   1   5      208.19      197.11     23.03 o 
   6   1   5      345.94      379.35     41.28 o 
   7   1   5      235.79      310.56     53.10 o 
   8   1   5      540.89      540.60     51.99 o 
   9   1   5      152.65      215.55     42.21 o 
  10   1   5      204.70      219.33     44.16 o 
  11   1   5       79.79       48.41     34.02 o 
  12   1   5        6.56       13.61     32.73 o 
 -16   2   5       10.84       -7.11     29.80 o 
 -15   2   5       12.85       -2.72     28.59 o 
 -14   2   5       38.92       29.95     28.88 o 
 -13   2   5      119.11      110.52     28.02 o 
 -12   2   5      123.56      137.89     28.21 o 
 -11   2   5      246.88      293.97     33.76 o 
 -10   2   5      610.24      633.87     43.86 o 
  -9   2   5       10.52        2.18     19.13 o 
  -8   2   5      810.27     1344.61    127.98 o 
  -7   2   5      292.45      413.67     40.38 o 
  -6   2   5      343.10      371.13     29.32 o 
  -5   2   5     2097.50     2293.15     73.35 o 
  -4   2   5     1555.95     1428.24     67.39 o 
  -3   2   5     1451.50     1638.22     72.18 o 
  -2   2   5      546.26      528.06     41.36 o 
  -1   2   5      107.67      148.07     24.81 o 
   0   2   5     1269.37     1285.60     36.27 o 
   1   2   5       39.75       42.56     11.26 o 
   2   2   5      109.41      143.22     14.86 o 
   3   2   5      414.59      451.36     28.66 o 
   4   2   5      213.97      226.30     19.27 o 
   5   2   5      327.23      316.66     25.72 o 
   6   2   5      572.23      567.03     40.27 o 
   7   2   5       19.33       19.06     20.92 o 
   8   2   5       26.01       30.26     25.94 o 
   9   2   5        0.18       33.99     29.80 o 
  10   2   5        2.43       -7.04     27.87 o 
  11   2   5        5.19       24.51     30.81 o 
  12   2   5        6.40      -27.23     30.81 o 
 -16   3   5       29.91       83.78     36.76 o 
 -15   3   5      151.90       78.30     39.48 o 
 -14   3   5       71.91      113.46     29.87 o 
 -13   3   5       56.91       45.96     23.13 o 
 -12   3   5      860.51      941.25    302.25 o 
 -11   3   5      496.73      436.50     39.74 o 
 -10   3   5     5795.98     6212.25    162.71 o 
  -9   3   5        3.98        0.33     15.56 o 
  -8   3   5     2865.56     2854.50     90.37 o 
  -7   3   5      302.88      311.18     29.87 o 
  -6   3   5      123.13      128.19     20.92 o 
  -5   3   5       58.38       77.45     18.01 o 
  -4   3   5     3237.18     3233.88     90.59 o 
  -3   3   5     1911.86     1708.18     58.50 o 
  -2   3   5      766.95      763.30     35.60 o 
  -1   3   5     4239.49     3869.93     75.84 o 
   0   3   5       17.33       24.89     10.93 o 
   1   3   5     1552.43     1442.80     47.07 o 
   2   3   5     1117.31     1005.81     33.10 o 
   3   3   5       46.06       46.85     17.48 o 
   4   3   5       13.25       28.97     13.06 o 
   5   3   5      221.81      231.65     23.21 o 
   6   3   5      315.59      365.36     49.95 o 
   7   3   5      138.67      125.83     27.22 o 
   8   3   5      265.42      295.62     42.23 o 
   9   3   5      105.10       76.32     34.04 o 
  10   3   5      206.13      123.49     38.36 o 
  11   3   5       55.31       26.91     32.56 o 
  12   3   5        6.24       -7.69     32.06 o 
 -16   4   5       49.62        6.68     49.01 o 
 -15   4   5        2.08       36.64     61.27 o 
 -14   4   5       40.95       40.65     24.39 o 
 -13   4   5      238.21      256.57     49.01 o 
 -12   4   5      407.47      453.16     98.03 o 
 -11   4   5     1209.00     1183.95     84.21 o 
 -10   4   5      676.50      647.13     61.19 o 
  -9   4   5      215.52      253.64     30.89 o 
  -8   4   5     2972.20     3276.17     99.93 o 
  -7   4   5       40.82       36.54     18.01 o 
  -6   4   5      177.04      199.68     27.81 o 
  -5   4   5        6.80      -11.27     12.29 o 
  -4   4   5       19.73       -9.86     11.53 o 
  -3   4   5      715.60      698.91     35.64 o 
  -2   4   5      986.37      930.97     34.40 o 
  -1   4   5       48.92       48.08     10.30 o 
   0   4   5      546.38      520.93     25.78 o 
   1   4   5      560.09      613.11     26.40 o 
   2   4   5      110.97      128.93     26.32 o 
   3   4   5      400.62      430.58     23.56 o 
   4   4   5       15.10       16.38     12.98 o 
   5   4   5       94.57      117.67     20.94 o 
   6   4   5       56.25       21.10     17.70 o 
   7   4   5       89.37       78.80     50.10 o 
   8   4   5       25.75       56.40     24.50 o 
   9   4   5        3.46      -24.60     26.75 o 
  10   4   5       35.40       45.97     49.01 o 
  11   4   5       20.06        9.87     30.63 o 
  12   4   5        4.05       -6.55     39.48 o 
 -16   5   5       87.67       57.18     36.25 o 
 -15   5   5       34.24        0.35     24.07 o 
 -14   5   5      209.83      200.46     46.21 o 
 -13   5   5       58.85       76.54     35.27 o 
 -12   5   5      285.51      337.65     49.07 o 
 -11   5   5     1204.31     1135.54     77.02 o 
 -10   5   5     4163.05     4428.49    128.54 o 
  -9   5   5     3110.91     3199.49    139.28 o 
  -8   5   5     1581.30     1696.86     67.93 o 
  -7   5   5      405.25      474.49     45.41 o 
  -6   5   5       17.86       22.37     16.13 o 
  -5   5   5      211.24      196.05     31.45 o 
  -4   5   5      705.72      794.09     39.95 o 
  -3   5   5     3319.13     3086.68     88.93 o 
  -2   5   5     1817.32     1728.55     50.07 o 
  -1   5   5     6401.40     5927.57    108.05 o 
   0   5   5      261.29      252.19     18.67 o 
   1   5   5     3730.76     3420.58     71.69 o 
   2   5   5      140.01      118.23     23.58 o 
   3   5   5        5.10        2.39     11.81 o 
   4   5   5        0.79      -18.32     12.21 o 
   5   5   5      393.15      497.04     40.88 o 
   6   5   5      195.38      220.84     26.13 o 
   7   5   5      256.22      228.20     65.34 o 
   8   5   5      326.99      329.11     39.06 o 
   9   5   5        2.74       -6.01     27.87 o 
  10   5   5      155.89      190.64     43.79 o 
  11   5   5       20.86       16.50     31.73 o 
  12   5   5       21.69       -4.05     33.33 o 
 -16   6   5       57.02       58.62     36.43 o 
 -15   6   5        5.12      -24.51     30.81 o 
 -14   6   5      199.71      118.45     42.36 o 
 -13   6   5       46.12       75.51     76.24 o 
 -12   6   5      419.30      359.50     50.78 o 
 -11   6   5      199.41      246.58    171.55 o 
 -10   6   5        2.92      -25.83     20.85 o 
  -9   6   5       66.42       29.21     21.90 o 
  -8   6   5      293.54      288.26     31.94 o 
  -7   6   5      123.33      107.97     22.50 o 
  -6   6   5      750.66      858.65     48.35 o 
  -5   6   5      308.29      298.38     33.75 o 
  -4   6   5       52.33       74.72     17.81 o 
  -3   6   5       27.59        9.98     11.94 o 
  -2   6   5     2670.37     2548.84     66.26 o 
  -1   6   5     1692.04     1655.71     43.02 o 
   0   6   5      180.53      129.09     17.57 o 
   1   6   5     1103.21     1104.57     35.65 o 
   2   6   5      306.12      320.46     21.29 o 
   3   6   5      791.86      940.75     43.42 o 
   4   6   5      117.02       71.16     17.49 o 
   5   6   5       24.84       44.30     17.54 o 
   6   6   5       21.33       28.94     17.68 o 
   7   6   5       23.77       -6.52     18.95 o 
   8   6   5        1.77      -10.67     19.87 o 
   9   6   5       32.27       60.87     29.30 o 
  10   6   5       76.49       96.77     37.21 o 
  11   6   5        6.63       12.73     42.21 o 
 -15   7   5        2.55        5.45     32.73 o 
 -14   7   5        0.83       -3.15     30.63 o 
 -13   7   5      126.80       57.18     34.66 o 
 -12   7   5     1428.56     1456.75     93.37 o 
 -11   7   5      141.03      159.29     40.43 o 
 -10   7   5      535.50      577.28     57.67 o 
  -9   7   5        0.60      -22.37     21.32 o 
  -8   7   5       86.38      113.42     26.08 o 
  -7   7   5      617.04      637.59     41.90 o 
  -6   7   5       80.27       45.14     19.35 o 
  -5   7   5      708.16      782.05     43.84 o 
  -4   7   5       60.40       58.53     19.70 o 
  -3   7   5      642.76      568.15     31.34 o 
  -2   7   5      891.45      895.08     36.90 o 
  -1   7   5     1558.77     1365.68     44.82 o 
   0   7   5      180.63      146.88     18.06 o 
   1   7   5     2609.43     2538.90     59.82 o 
   2   7   5        4.40        4.44     11.34 o 
   3   7   5     1336.79     1430.98     42.88 o 
   4   7   5      231.71      204.95     22.31 o 
   5   7   5      357.73      245.20     25.17 o 
   6   7   5      229.34      191.58     25.30 o 
   7   7   5      297.58      307.60     30.14 o 
   8   7   5      371.96      396.92     34.24 o 
   9   7   5      170.33      216.14     34.36 o 
  10   7   5       32.50       11.86     29.80 o 
  11   7   5       35.23        4.51     33.33 o 
 -15   8   5       54.80       40.84     42.36 o 
 -14   8   5      338.29      520.54     64.31 o 
 -13   8   5       57.10       36.50     35.58 o 
 -12   8   5        0.02        8.85     32.68 o 
 -11   8   5      162.82      177.89     42.23 o 
 -10   8   5       64.85      112.25     34.02 o 
  -9   8   5      978.91     1035.60     63.34 o 
  -8   8   5        1.88       22.51     20.92 o 
  -7   8   5     1644.56     1626.71     76.76 o 
  -6   8   5        1.48        3.75     19.11 o 
  -5   8   5      881.85      907.28     48.58 o 
  -4   8   5      843.64      831.45     38.75 o 
  -3   8   5      121.24      103.14     27.61 o 
  -2   8   5     1644.86     1631.26     52.15 o 
  -1   8   5        2.37        0.60     13.76 o 
   0   8   5      174.03      150.67     18.17 o 
   1   8   5      308.30      315.16     23.99 o 
   2   8   5       52.77       38.04     13.06 o 
   3   8   5        7.70      -10.26     12.56 o 
   4   8   5       19.75       18.72     14.21 o 
   5   8   5      321.76      413.03     30.48 o 
   6   8   5        6.57        6.98     16.17 o 
   7   8   5      696.94      765.35     42.42 o 
   8   8   5       22.08       50.65     20.67 o 
   9   8   5       62.04       73.67     27.51 o 
  10   8   5       91.02       98.97     32.05 o 
  11   8   5        0.06       38.20     35.58 o 
 -14   9   5        0.69      -32.59     31.73 o 
 -13   9   5        0.03      -43.32     28.88 o 
 -12   9   5      119.49      163.38     44.29 o 
 -11   9   5      286.60      309.54     78.97 o 
 -10   9   5      991.77     1092.84     83.05 o 
  -9   9   5      107.00       59.82     30.63 o 
  -8   9   5     2234.87     2316.04     85.13 o 
  -7   9   5     1641.32     1614.06     68.36 o 
  -6   9   5      139.67      116.78     36.01 o 
  -5   9   5       18.49       24.19     20.32 o 
  -4   9   5      375.67      362.23     38.91 o 
  -3   9   5     1283.78     1314.98     48.26 o 
  -2   9   5      349.12      333.35     31.44 o 
  -1   9   5      980.19      966.72     49.14 o 
   0   9   5       45.20       15.29     17.15 o 
   1   9   5      169.28      117.99     24.07 o 
   2   9   5       79.87       83.17     15.56 o 
   3   9   5        8.57      -12.68     12.88 o 
   4   9   5        5.88       10.18     14.83 o 
   5   9   5      295.16      324.57     28.31 o 
   6   9   5       98.59      113.38     21.49 o 
   7   9   5      175.74      162.43     25.83 o 
   8   9   5      222.91      286.84     31.84 o 
   9   9   5       21.27       37.10     21.83 o 
  10   9   5       76.11       58.02     28.85 o 
 -14  10   5       11.51      -36.21     76.24 o 
 -13  10   5      173.90      138.37     47.14 o 
 -12  10   5       88.46       60.67     37.51 o 
 -11  10   5      757.64      820.60     74.11 o 
 -10  10   5       39.34       24.51     30.81 o 
  -9  10   5      144.73       93.61     35.58 o 
  -8  10   5      653.76      739.79     49.67 o 
  -7  10   5      344.98      320.31     36.16 o 
  -6  10   5        9.96      -24.51     20.79 o 
  -5  10   5        0.91      -19.19     18.80 o 
  -4  10   5        2.16        4.09     15.77 o 
  -3  10   5       78.22       86.83     20.20 o 
  -2  10   5      439.60      344.98     33.51 o 
  -1  10   5        3.73        4.16     17.51 o 
   0  10   5      416.48      416.07     35.97 o 
   1  10   5      888.95      870.23     49.46 o 
   2  10   5        6.71       -4.28     19.61 o 
   3  10   5      204.56      301.55     36.42 o 
   4  10   5       42.09       75.64     23.16 o 
   5  10   5       76.80       64.43     19.46 o 
   6  10   5        6.05        6.26     17.31 o 
   7  10   5       58.06       43.43     20.55 o 
   8  10   5       98.58      149.53     27.06 o 
   9  10   5        1.64        6.98     21.27 o 
  10  10   5       84.32       95.30     40.43 o 
 -13  11   5        0.02       40.84     40.43 o 
 -12  11   5      130.80      120.64     44.16 o 
 -11  11   5        9.37       -5.45     35.40 o 
 -10  11   5      387.28      350.42     54.46 o 
  -9  11   5        2.16        7.44     28.69 o 
  -8  11   5      312.78      320.99     47.14 o 
  -7  11   5      139.17      145.67     31.77 o 
  -6  11   5      155.23      152.22     29.87 o 
  -5  11   5     1241.61     1309.51    105.84 o 
  -4  11   5        6.08      -14.19     15.17 o 
  -3  11   5      277.28      248.46     43.16 o 
  -2  11   5      413.78      393.17     36.66 o 
  -1  11   5      380.57      369.27     35.18 o 
   0  11   5      345.10      320.74     33.08 o 
   1  11   5      697.34      603.61     42.84 o 
   2  11   5       14.40       48.62     50.38 o 
   3  11   5        7.99       25.71     24.01 o 
   4  11   5        2.50       -8.32     19.21 o 
   5  11   5        2.67        4.13     19.61 o 
   6  11   5       63.96       44.88     23.07 o 
   7  11   5       93.40      124.68     72.16 o 
   8  11   5       73.69       62.34     36.43 o 
   9  11   5        9.24       27.93     27.19 o 
 -13  12   5      142.96      191.69    127.98 o 
 -12  12   5       41.42       40.65     38.12 o 
 -11  12   5       81.62       18.77     35.23 o 
 -10  12   5      121.44       87.01     40.30 o 
  -9  12   5      524.90      526.86     60.63 o 
  -8  12   5      299.45      401.85     53.81 o 
  -7  12   5      269.77      311.80     56.16 o 
  -6  12   5      621.88      774.88     51.69 o 
  -5  12   5       70.44      122.41     29.48 o 
  -4  12   5      473.99      493.10     71.94 o 
  -3  12   5       96.39       85.36     25.25 o 
  -2  12   5      686.55      706.90     47.67 o 
  -1  12   5      857.22      888.97     52.63 o 
   0  12   5      598.44      614.64     63.72 o 
   1  12   5      550.88      557.89    115.73 o 
   2  12   5       10.57       36.57     26.14 o 
   3  12   5      246.79      252.47     42.36 o 
   4  12   5       79.19       76.24     32.73 o 
   5  12   5      219.86      173.25     41.10 o 
   6  12   5       29.69       84.76     50.38 o 
   7  12   5      299.68      321.49     70.80 o 
   8  12   5       32.49       25.94     70.80 o 
 -12  13   5        0.46      -35.99     34.66 o 
 -11  13   5        0.11      -47.54     43.57 o 
 -10  13   5       69.17      112.73     41.77 o 
  -9  13   5       17.21      -45.93     43.57 o 
  -8  13   5      137.31      237.36     48.14 o 
  -7  13   5      106.70       85.06     35.98 o 
  -6  13   5      101.26       93.19     29.00 o 
  -5  13   5      146.93      153.64     26.55 o 
  -4  13   5        3.13       26.84     20.11 o 
  -3  13   5       60.36       57.60     24.29 o 
  -2  13   5       51.85       61.13     21.23 o 
  -1  13   5       10.57       -7.46     18.14 o 
   0  13   5      103.93       79.23     28.82 o 
   1  13   5      354.87      270.57     55.82 o 
   2  13   5       35.44       25.67     26.75 o 
   3  13   5       86.26       22.06     28.59 o 
   4  13   5        5.63       21.88     27.87 o 
   5  13   5       84.04      119.21     39.16 o 
   6  13   5      280.51      389.82     81.69 o 
   7  13   5      288.72      295.50    107.56 o 
   8  13   5        7.90      100.50     41.84 o 
 -11  14   5      247.39      181.99     51.56 o 
 -10  14   5      107.30       71.49     42.21 o 
  -9  14   5      122.61      116.47     41.19 o 
  -8  14   5      280.91      271.12     51.56 o 
  -7  14   5       61.31       36.31     33.24 o 
  -6  14   5      936.37      992.95    111.64 o 
  -5  14   5       44.67       70.80     25.15 o 
  -4  14   5     1208.04     1296.12     67.56 o 
  -3  14   5      129.36      101.85     27.74 o 
  -2  14   5      318.59      368.00     62.81 o 
  -1  14   5        0.47      -13.22     18.73 o 
   0  14   5        0.81       15.43     25.52 o 
   1  14   5       49.71      128.59     34.02 o 
   2  14   5      140.89      192.16     40.43 o 
   3  14   5      412.28      381.53     52.71 o 
   4  14   5       96.03       90.43     36.43 o 
   5  14   5      190.52      268.56     50.35 o 
   6  14   5       16.84       27.23     30.81 o 
   7  14   5        3.68       44.93     35.98 o 
 -10  15   5       26.38      -50.48     87.14 o 
  -9  15   5       31.89       44.90     39.16 o 
  -8  15   5       28.97       12.36     32.56 o 
  -7  15   5       10.11       47.65     38.36 o 
  -6  15   5        9.42       27.23     40.84 o 
  -5  15   5       48.26       79.94     27.41 o 
  -4  15   5        6.12       14.47     22.26 o 
  -3  15   5      127.67      153.74     31.22 o 
  -2  15   5        7.61      -16.67     19.34 o 
  -1  15   5      736.28      663.11     50.59 o 
   0  15   5       37.26       49.01     43.57 o 
   1  15   5      297.37      397.77     52.71 o 
   2  15   5        0.06        9.71     28.12 o 
   3  15   5      118.59      109.06     37.93 o 
   4  15   5        2.39       23.26     33.33 o 
   5  15   5        3.86       22.56     32.68 o 
   6  15   5        5.73       42.21     36.58 o 
  -8  16   5      144.53      181.08     51.99 o 
  -7  16   5       89.39       45.56     65.35 o 
  -6  16   5      261.44      217.84     65.35 o 
  -5  16   5      189.73      246.68     46.09 o 
  -4  16   5      340.27      407.95     43.96 o 
  -3  16   5       14.38       33.14     24.07 o 
  -2  16   5       11.71       46.27     25.46 o 
  -1  16   5        0.21        3.63     28.12 o 
   0  16   5       51.41       78.16     35.27 o 
   1  16   5      141.66      145.33     40.56 o 
   2  16   5       93.32       56.30     35.27 o 
   3  16   5      317.14      366.69     57.67 o 
   4  16   5        0.21      -12.13     31.38 o 
  -6  17   5        4.93       -2.72     46.29 o 
  -5  17   5       21.63       72.93     40.84 o 
  -4  17   5        2.76       28.94     25.58 o 
  -3  17   5       42.51       21.97     27.41 o 
  -2  17   5       25.40       47.92     39.48 o 
  -1  17   5       43.91       51.11     33.65 o 
   0  17   5       39.88       51.13     34.02 o 
   1  17   5       15.36       20.46     30.69 o 
   2  17   5       85.10       38.80     61.27 o 
 -16   0   6      171.11       76.24     49.01 o 
 -15   0   6       34.31       87.14     54.46 o 
 -14   0   6      382.71      476.52     81.69 o 
 -13   0   6      181.03      188.80     41.36 o 
 -12   0   6     2908.92     3123.61    131.63 o 
 -11   0   6      157.23      137.29     53.10 o 
 -10   0   6      853.66      713.33     60.45 o 
  -9   0   6      219.44      168.83     51.74 o 
  -8   0   6       22.80        5.45     32.68 o 
  -7   0   6        4.81       10.89     35.40 o 
  -6   0   6      550.64      550.04     68.07 o 
  -5   0   6     1202.43     1130.04     89.86 o 
  -4   0   6     1206.65     1206.28     95.30 o 
  -3   0   6     1953.15     1780.83    114.37 o 
  -2   0   6      925.76      936.71     87.14 o 
  -1   0   6      584.64      658.34     46.91 o 
   0   0   6        0.20        1.61     20.15 o 
   1   0   6        0.83      -23.02     20.15 o 
   2   0   6        6.96       12.03     22.16 o 
   3   0   6       43.55       14.32     47.65 o 
   4   0   6     5520.56     5864.96    182.89 o 
   5   0   6       12.46      -12.45     39.48 o 
   6   0   6     2865.47     3218.57    176.99 o 
   7   0   6        0.21      -49.01     32.68 o 
   8   0   6       40.06       35.40     40.84 o 
   9   0   6       26.05       32.68     46.29 o 
  10   0   6        0.41      -57.18     38.12 o 
  11   0   6       21.58        2.72     51.74 o 
 -16   1   6        3.10        0.70     29.43 o 
 -15   1   6        2.02      -12.20     25.94 o 
 -14   1   6       26.61       61.06     31.73 o 
 -13   1   6      179.93      131.88     26.42 o 
 -12   1   6        2.66       11.93     19.90 o 
 -11   1   6      130.59      118.00     28.30 o 
 -10   1   6      354.04      360.30     37.67 o 
  -9   1   6      202.28      217.69     30.82 o 
  -8   1   6      687.52      760.13     57.76 o 
  -7   1   6       98.64       64.04     38.12 o 
  -6   1   6       89.50       79.55     29.95 o 
  -5   1   6       54.16       84.51     51.74 o 
  -4   1   6     1543.21     1695.32     85.77 o 
  -3   1   6       21.36       98.03     38.12 o 
  -2   1   6     1771.31     1667.90     78.87 o 
  -1   1   6       56.52       66.29     17.31 o 
   0   1   6        8.18       -5.63     14.25 o 
   1   1   6       52.17       42.23     16.61 o 
   2   1   6      147.31      108.40     20.71 o 
   3   1   6       22.73       33.35     17.95 o 
   4   1   6     1266.93     1388.89    137.17 o 
   5   1   6      246.61      227.77     26.71 o 
   6   1   6     4512.17     4411.84    125.77 o 
   7   1   6      485.52      534.39     65.35 o 
   8   1   6      131.22      180.81     40.43 o 
   9   1   6       32.06       43.57     32.73 o 
  10   1   6       25.54      -43.32     28.88 o 
  11   1   6        2.08      -15.60     49.01 o 
 -16   2   6        5.84       12.03     29.80 o 
 -15   2   6      213.26      191.89     50.38 o 
 -14   2   6      950.99      833.01     62.31 o 
 -13   2   6      258.28      263.56     36.93 o 
 -12   2   6     2015.32     2059.77    109.39 o 
 -11   2   6      514.23      579.79     73.12 o 
 -10   2   6      279.66      287.43     34.79 o 
  -9   2   6      309.69      300.96     33.97 o 
  -8   2   6        7.54       45.91     28.97 o 
  -7   2   6       31.58       16.23     18.64 o 
  -6   2   6      270.86      307.73     35.95 o 
  -5   2   6     2421.60     2260.56     95.29 o 
  -4   2   6       98.90      113.36     28.69 o 
  -3   2   6     5705.45     5065.34    163.66 o 
  -2   2   6        0.54       -4.68     23.55 o 
  -1   2   6     1301.30     1227.48     44.66 o 
   0   2   6       63.36       52.38     17.48 o 
   1   2   6       33.83       50.41     13.17 o 
   2   2   6      171.34      208.76     25.78 o 
   3   2   6       13.47       22.85     16.77 o 
   4   2   6      523.87      511.36     99.39 o 
   5   2   6       77.26       63.03     24.07 o 
   6   2   6      364.18      545.95    149.76 o 
   7   2   6       12.57      -33.09     24.81 o 
   8   2   6      158.97      225.14     44.93 o 
   9   2   6       15.00       -8.17     28.88 o 
  10   2   6        4.68      -35.72     55.82 o 
  11   2   6       41.40        1.63     33.33 o 
 -16   3   6       19.71       26.43     32.06 o 
 -15   3   6        1.59       -8.17     27.23 o 
 -14   3   6        1.42      -11.31     21.64 o 
 -13   3   6      135.13       84.71     35.58 o 
 -12   3   6      129.53       61.21     37.56 o 
 -11   3   6       43.29       59.93     24.39 o 
 -10   3   6        2.29      -10.77     19.61 o 
  -9   3   6       56.11       17.12     20.11 o 
  -8   3   6      992.44     1009.51     53.32 o 
  -7   3   6       30.88       12.48     16.91 o 
  -6   3   6      356.64      407.11     45.25 o 
  -5   3   6      172.52      157.78     24.60 o 
  -4   3   6      104.78      132.09     26.00 o 
  -3   3   6      133.48      130.70     43.57 o 
  -2   3   6       99.63      109.88     19.18 o 
  -1   3   6       47.89       48.71     20.04 o 
   0   3   6      149.34      152.34     17.24 o 
   1   3   6      191.94      211.83     19.15 o 
   2   3   6        0.06      -16.52     11.02 o 
   3   3   6        1.49      -12.12     12.59 o 
   4   3   6      188.61      202.25     25.34 o 
   5   3   6        0.38       -5.25     19.11 o 
   6   3   6        0.32       57.20     55.20 o 
   7   3   6       65.03       53.70     25.97 o 
   8   3   6       16.12      -30.68     28.69 o 
   9   3   6        4.75       -0.44     29.80 o 
  10   3   6        1.01        8.33     32.56 o 
  11   3   6        4.91      -32.04     40.84 o 
 -16   4   6       74.56       39.30     35.27 o 
 -15   4   6       63.03       52.01     29.12 o 
 -14   4   6      600.94      582.25     72.16 o 
 -13   4   6        8.39       19.91     27.87 o 
 -12   4   6      271.09      346.17     84.41 o 
 -11   4   6      131.65      125.50     29.32 o 
 -10   4   6     2208.99     2459.63     89.53 o 
  -9   4   6      207.56      230.82     31.86 o 
  -8   4   6     2780.97     2809.55     92.67 o 
  -7   4   6     1129.71     1097.12     54.39 o 
  -6   4   6      501.62      590.47     46.11 o 
  -5   4   6     2240.49     2323.62     84.29 o 
  -4   4   6       10.01        3.92     15.33 o 
  -3   4   6     5343.09     4934.94    127.58 o 
  -2   4   6      146.86      144.45     23.78 o 
  -1   4   6     4695.36     4366.90     99.87 o 
   0   4   6      313.40      373.79     23.04 o 
   1   4   6      710.08      690.51     30.17 o 
   2   4   6       83.37      101.50     16.32 o 
   3   4   6      214.19      221.62     20.67 o 
   4   4   6      208.07      269.03     31.13 o 
   5   4   6        4.06      -21.22     18.34 o 
   6   4   6      733.74      667.09     45.99 o 
   7   4   6        0.50      -13.61     21.34 o 
   8   4   6      315.98      356.70     54.46 o 
   9   4   6        4.33       -1.36     30.81 o 
  10   4   6       10.08      -14.98     32.73 o 
  11   4   6        4.01      -49.99     33.33 o 
 -15   5   6       10.23      -36.89     29.43 o 
 -14   5   6       29.54      -15.40     30.63 o 
 -13   5   6       81.03       62.77     36.43 o 
 -12   5   6      252.19      202.02     44.16 o 
 -11   5   6      758.88      740.68     51.69 o 
 -10   5   6      196.33      233.40     33.44 o 
  -9   5   6       76.21       34.76     22.35 o 
  -8   5   6      242.49      254.20     32.39 o 
  -7   5   6      179.20      190.38     39.10 o 
  -6   5   6      317.78      315.81     31.61 o 
  -5   5   6        6.96       -6.75     15.77 o 
  -4   5   6      144.38      140.35     23.63 o 
  -3   5   6      171.62      182.42     26.31 o 
  -2   5   6     2329.94     2226.54     94.29 o 
  -1   5   6      238.46      227.85     22.31 o 
   0   5   6      392.18      373.28     23.88 o 
   1   5   6     1096.83     1181.34     49.24 o 
   2   5   6      226.17      248.43     29.20 o 
   3   5   6       36.06       34.18     15.11 o 
   4   5   6        8.01       26.87     16.48 o 
   5   5   6       21.02       -7.84     19.95 o 
   6   5   6        0.34       31.34     22.53 o 
   7   5   6        0.96       16.53     23.02 o 
   8   5   6       34.74       27.12     26.29 o 
   9   5   6        4.43        3.88     31.73 o 
  10   5   6       99.06      104.80     41.36 o 
 -15   6   6        1.61      -26.73     31.38 o 
 -14   6   6      392.08      404.91     95.30 o 
 -13   6   6       55.40       44.93     36.58 o 
 -12   6   6     1193.83     1360.55    133.43 o 
 -11   6   6      153.20      118.35     37.51 o 
 -10   6   6      117.18      104.91     28.70 o 
  -9   6   6      202.36      213.68     32.39 o 
  -8   6   6       30.10        0.81     19.87 o 
  -7   6   6        1.32       -3.55     17.81 o 
  -6   6   6      113.44       82.31     34.51 o 
  -5   6   6     2420.10     2516.86     83.11 o 
  -4   6   6       19.18      -11.38     16.20 o 
  -3   6   6     2116.83     2036.01     69.58 o 
  -2   6   6       29.28       23.54     18.29 o 
  -1   6   6     1272.18     1120.04     43.02 o 
   0   6   6      412.52      418.14     29.08 o 
   1   6   6       24.50       -4.07     11.56 o 
   2   6   6      938.98      995.41     56.49 o 
   3   6   6       10.31       11.79     15.06 o 
   4   6   6      804.50      821.88     40.13 o 
   5   6   6       20.94       28.01     18.62 o 
   6   6   6      566.13      543.67     42.95 o 
   7   6   6        9.82        5.45     22.01 o 
   8   6   6      155.07      139.06     31.36 o 
   9   6   6        5.94        4.83     29.43 o 
  10   6   6       15.76       -4.08     32.73 o 
 -15   7   6        6.65      -27.23     34.66 o 
 -14   7   6      129.89      149.76     45.73 o 
 -13   7   6       93.88       86.23     39.89 o 
 -12   7   6      133.74      150.45     42.23 o 
 -11   7   6     1025.85     1175.99     83.74 o 
 -10   7   6      690.34      753.04     51.98 o 
  -9   7   6     1086.19     1167.55     61.86 o 
  -8   7   6      626.34      637.52     45.37 o 
  -7   7   6      679.05      746.16     47.57 o 
  -6   7   6      178.87      165.67     31.35 o 
  -5   7   6      443.11      477.00     37.05 o 
  -4   7   6      138.48      147.98     33.79 o 
  -3   7   6       57.06       40.91     18.80 o 
  -2   7   6      193.10      167.96     26.83 o 
  -1   7   6      469.07      488.39     40.37 o 
   0   7   6       17.89       26.37     14.91 o 
   1   7   6        3.00       23.66     14.89 o 
   2   7   6       28.99       37.15     19.97 o 
   3   7   6       20.50       15.02     15.43 o 
   4   7   6      223.46      200.04     23.98 o 
   5   7   6      248.91      247.95     29.48 o 
   6   7   6       98.25       86.04     24.76 o 
   7   7   6       46.97       53.41     41.47 o 
   8   7   6       32.35       18.05     24.60 o 
   9   7   6       44.89        5.45     29.43 o 
  10   7   6       18.52       -5.45     32.73 o 
 -14   8   6       48.64       54.59     39.44 o 
 -13   8   6        2.91      -23.93     31.73 o 
 -12   8   6      510.04      398.96     55.84 o 
 -11   8   6        2.81      -38.91     25.94 o 
 -10   8   6      853.31      839.27    125.26 o 
  -9   8   6       15.01       11.22     20.70 o 
  -8   8   6      194.10      190.72     31.36 o 
  -7   8   6      102.81      121.67     28.63 o 
  -6   8   6        9.30       10.71     23.79 o 
  -5   8   6      948.39      931.00     51.73 o 
  -4   8   6      107.34      103.39     24.26 o 
  -3   8   6      686.57      728.45     45.42 o 
  -2   8   6      202.60      198.99     27.22 o 
  -1   8   6      829.22      750.12     44.94 o 
   0   8   6       75.04       84.26     18.70 o 
   1   8   6       38.21       28.70     17.38 o 
   2   8   6       79.01       52.83     17.31 o 
   3   8   6       68.04       72.92     18.90 o 
   4   8   6       32.64       55.26     21.22 o 
   5   8   6       25.21       21.28     17.88 o 
   6   8   6      211.27      221.34     27.73 o 
   7   8   6       27.00       29.08     22.26 o 
   8   8   6      144.24      137.88     30.73 o 
   9   8   6       10.55       12.75     27.39 o 
 -14   9   6      418.14      569.32    137.51 o 
 -13   9   6      186.58      187.48     50.78 o 
 -12   9   6       79.12       31.28     35.58 o 
 -11   9   6      844.40      939.43     78.87 o 
 -10   9   6       52.51       66.29     33.65 o 
  -9   9   6      213.07      213.46     35.55 o 
  -8   9   6      418.00      456.29     44.56 o 
  -7   9   6      235.00      205.54     31.86 o 
  -6   9   6      867.65      912.70     52.82 o 
  -5   9   6      755.15      828.60     50.15 o 
  -4   9   6      431.03      472.28     48.84 o 
  -3   9   6      170.24      190.84     73.86 o 
  -2   9   6      392.45      373.76     43.47 o 
  -1   9   6      231.07      268.65     31.86 o 
   0   9   6      201.19      165.39     27.95 o 
   1   9   6      288.78      291.93     32.94 o 
   2   9   6       22.09        1.02     21.58 o 
   3   9   6       49.28       76.82     20.04 o 
   4   9   6        7.77        4.93     15.75 o 
   5   9   6        7.77        7.72     17.25 o 
   6   9   6       11.11        2.12     17.54 o 
   7   9   6      119.37      143.62     25.46 o 
   8   9   6      123.80       93.82     43.29 o 
   9   9   6        2.61        6.72     26.70 o 
 -13  10   6      109.21      110.14     65.35 o 
 -12  10   6      319.19      293.41     52.92 o 
 -11  10   6      244.58      264.88    100.75 o 
 -10  10   6      572.14      689.18     69.44 o 
  -9  10   6        9.51      -46.71     40.84 o 
  -8  10   6      270.29      302.13     37.12 o 
  -7  10   6        2.80      -26.07     21.45 o 
  -6  10   6      146.58      171.75     53.32 o 
  -5  10   6      439.14      458.06     59.91 o 
  -4  10   6       83.99      140.73     27.74 o 
  -3  10   6     1145.82     1054.86     57.11 o 
  -2  10   6       25.09       26.47     20.40 o 
  -1  10   6      113.51       89.62     24.60 o 
   0  10   6      231.23      161.29     34.81 o 
   1  10   6      128.99       94.96     30.63 o 
   2  10   6        1.64       25.87     25.87 o 
   3  10   6       19.73        3.40     19.76 o 
   4  10   6      438.00      472.56     43.99 o 
   5  10   6       24.71       42.14     23.97 o 
   6  10   6      149.21      139.29     32.63 o 
   7  10   6        5.49       13.81     19.65 o 
   8  10   6        8.77       34.95     26.85 o 
 -13  11   6       95.67       36.88     41.84 o 
 -12  11   6       11.00       -6.18     35.58 o 
 -11  11   6      316.41      254.96     51.99 o 
 -10  11   6       39.36       50.38     36.58 o 
  -9  11   6      999.93     1067.49     81.81 o 
  -8  11   6      266.30      273.18     37.05 o 
  -7  11   6      103.05      138.28     32.23 o 
  -6  11   6      280.02      280.28     50.66 o 
  -5  11   6      147.46      118.96     33.65 o 
  -4  11   6      445.94      559.73     43.84 o 
  -3  11   6        6.17        3.53     19.08 o 
  -2  11   6      298.23      327.62     35.47 o 
  -1  11   6        3.33        8.36     27.00 o 
   0  11   6      410.69      447.29     43.47 o 
   1  11   6      108.00      114.97     34.02 o 
   2  11   6      219.51      341.34     77.61 o 
   3  11   6      178.51      185.96     38.60 o 
   4  11   6        3.66       22.14     21.03 o 
   5  11   6       29.85       29.05     23.33 o 
   6  11   6        0.00        2.95     21.56 o 
   7  11   6        7.84       20.91     24.39 o 
   8  11   6       79.70      145.68     54.46 o 
 -12  12   6      124.65      125.36     54.46 o 
 -11  12   6      220.13      268.01     77.61 o 
 -10  12   6      314.22      312.40     54.85 o 
  -9  12   6        2.65       -5.19     30.63 o 
  -8  12   6        6.27        2.08     32.56 o 
  -7  12   6       28.73       18.22     54.75 o 
  -6  12   6      312.47      304.46     47.14 o 
  -5  12   6       18.50       43.66     29.80 o 
  -4  12   6      153.40      148.15     28.63 o 
  -3  12   6      163.47      158.21     29.24 o 
  -2  12   6      237.14      249.48     49.82 o 
  -1  12   6       61.38       58.17     24.07 o 
   0  12   6        0.50       39.57     28.12 o 
   1  12   6       54.21       83.01     30.69 o 
   2  12   6      403.19      375.40     49.95 o 
   3  12   6      140.94      110.14     46.29 o 
   4  12   6      261.27      251.27     51.74 o 
   5  12   6      126.97      114.09     38.36 o 
   6  12   6       61.74       71.89     38.36 o 
   7  12   6       18.22       54.17     35.98 o 
 -11  13   6      390.73      323.93     60.63 o 
 -10  13   6      100.00      133.43     48.14 o 
  -9  13   6      207.70      155.32     46.09 o 
  -8  13   6      132.41      174.27     46.21 o 
  -7  13   6      571.86      587.08     63.45 o 
  -6  13   6      418.18      483.59    103.47 o 
  -5  13   6      159.87      110.51     46.29 o 
  -4  13   6      373.33      376.07     52.56 o 
  -3  13   6       39.05      121.25     29.32 o 
  -2  13   6      199.27      225.75     33.89 o 
  -1  13   6      499.74      575.18     46.62 o 
   0  13   6      109.33      101.04     38.12 o 
   1  13   6      707.49      539.74     58.51 o 
   2  13   6       14.26       80.44     33.65 o 
   3  13   6        3.18        2.72     26.96 o 
   4  13   6       82.85       45.43     33.65 o 
   5  13   6       17.61       50.10     33.65 o 
   6  13   6       82.82       69.54     37.21 o 
 -10  14   6       67.92       36.73     41.10 o 
  -9  14   6       25.71       15.66     37.93 o 
  -8  14   6        0.07      -26.06     32.68 o 
  -7  14   6       85.36      122.53     57.18 o 
  -6  14   6        0.19       -5.73     27.87 o 
  -5  14   6      153.06      224.68    118.45 o 
  -4  14   6       14.86       30.80     24.39 o 
  -3  14   6       47.81       43.05     24.23 o 
  -2  14   6        6.43       34.11     45.87 o 
  -1  14   6       90.74       78.16     33.75 o 
   0  14   6       56.09       49.72     29.80 o 
   1  14   6       57.17       64.88     33.33 o 
   2  14   6       24.40       53.02     31.31 o 
   3  14   6       19.36       13.61     29.80 o 
   4  14   6        0.29       31.69     31.38 o 
   5  14   6       10.91       45.33     35.58 o 
  -9  15   6      162.19      185.01     52.71 o 
  -8  15   6       11.24       16.34     51.74 o 
  -7  15   6      406.17      560.94     95.30 o 
  -6  15   6      131.48       73.52     49.01 o 
  -5  15   6       93.36      132.76     32.46 o 
  -4  15   6      235.97      225.00     37.67 o 
  -3  15   6        0.91       -1.16     22.80 o 
  -2  15   6      181.91      151.43     46.46 o 
  -1  15   6       17.57       11.44     28.69 o 
   0  15   6      101.36      118.93     38.36 o 
   1  15   6      110.52      122.27     77.61 o 
   2  15   6      116.53      132.68     41.84 o 
   3  15   6      356.17      410.86     85.77 o 
   4  15   6       50.72       36.21     35.27 o 
  -7  16   6        6.65        5.45     49.01 o 
  -6  16   6      122.62      125.26     62.63 o 
  -5  16   6       39.88       98.64     30.84 o 
  -4  16   6       87.03       82.62     29.54 o 
  -3  16   6       15.95       44.44     27.63 o 
  -2  16   6       59.20       43.57     32.56 o 
  -1  16   6       45.20       28.34     30.63 o 
   0  16   6       54.44       26.59     32.06 o 
   1  16   6        0.00       33.22     44.93 o 
   2  16   6        3.71       -8.78     28.70 o 
  -3  17   6        0.04       46.12     27.31 o 
  -2  17   6       36.87      101.35     39.44 o 
 -15   1   7      920.39      714.31     72.03 o 
 -14   1   7      750.79      721.49     96.25 o 
 -13   1   7      517.78      527.92     41.72 o 
 -12   1   7     1701.09     1643.48     66.98 o 
 -11   1   7       33.75       32.18     23.96 o 
 -10   1   7        5.09        3.03     20.04 o 
  -9   1   7      482.37      412.96     40.65 o 
  -8   1   7       93.85       34.08     29.80 o 
  -7   1   7      694.77      624.77     56.78 o 
  -6   1   7     2202.75     2082.31     97.22 o 
  -5   1   7     2959.70     3015.97    121.30 o 
  -4   1   7      948.53     1076.75    100.75 o 
  -3   1   7     1030.44     1081.74     70.80 o 
  -2   1   7      257.60      194.70     38.51 o 
  -1   1   7       72.29       32.78     16.86 o 
   0   1   7       72.79       95.89     20.67 o 
   1   1   7       44.27       23.74     18.70 o 
   2   1   7      195.60      188.43     25.81 o 
   3   1   7      107.65      106.88     24.59 o 
   4   1   7      437.67      543.12     37.05 o 
   5   1   7      213.98      230.71     33.37 o 
   6   1   7      522.71      637.96    129.34 o 
   7   1   7       42.47       69.44     34.66 o 
   8   1   7        0.21        4.65     32.56 o 
   9   1   7       14.87       -6.92     33.65 o 
  10   1   7        0.54      -35.99     40.84 o 
 -15   2   7       10.36       70.87     35.27 o 
 -14   2   7       11.78       22.75     59.28 o 
 -13   2   7       64.30       93.18     24.60 o 
 -12   2   7        2.41      269.14     78.97 o 
 -11   2   7      123.59       88.81     29.14 o 
 -10   2   7       71.77       38.55     32.63 o 
  -9   2   7      136.23      122.61     34.68 o 
  -8   2   7     1046.86     1089.09     60.36 o 
  -7   2   7        2.92       34.23     35.03 o 
  -6   2   7      115.69      152.83     26.40 o 
  -5   2   7        3.27       45.10     42.21 o 
  -4   2   7       18.29       22.46     32.68 o 
  -3   2   7      675.23      707.25     57.67 o 
  -2   2   7      350.58      325.00     45.22 o 
  -1   2   7       14.04        8.56     19.81 o 
   0   2   7       47.22       22.02     18.14 o 
   1   2   7        3.88      -34.95     25.94 o 
   2   2   7      166.27      213.36     26.13 o 
   3   2   7        2.18        2.90     18.53 o 
   4   2   7       25.75       24.08     20.05 o 
   5   2   7       47.23       29.31     36.74 o 
   6   2   7      152.43      219.44     58.03 o 
   7   2   7       86.92       63.99     36.58 o 
   8   2   7       44.22       -1.45     30.63 o 
   9   2   7        8.82      -21.12     35.40 o 
  10   2   7        6.98       20.72     39.44 o 
 -15   3   7      510.45      456.59     51.24 o 
 -14   3   7      753.73      755.49     59.62 o 
 -13   3   7      432.41      400.82     56.78 o 
 -12   3   7      394.35      374.22     54.83 o 
 -11   3   7      225.38      231.71     36.09 o 
 -10   3   7       77.78       92.81     26.83 o 
  -9   3   7     1197.61     1110.12     60.21 o 
  -8   3   7      951.63     1027.94     57.02 o 
  -7   3   7      269.29      280.51     33.20 o 
  -6   3   7     1805.40     1813.10     71.88 o 
  -5   3   7     1771.69     1752.19     78.63 o 
  -4   3   7     1416.83     1336.31     91.62 o 
  -3   3   7      882.62      783.36     59.69 o 
  -2   3   7      189.32      221.49     40.84 o 
  -1   3   7       61.93      101.16     27.05 o 
   0   3   7       58.90       43.98     18.74 o 
   1   3   7       10.46       -5.15     16.33 o 
   2   3   7      346.45      373.66     31.22 o 
   3   3   7      168.08      205.67     30.63 o 
   4   3   7      757.52      824.40     49.77 o 
   5   3   7      118.40      113.26     28.63 o 
   6   3   7      118.75      158.75     42.17 o 
   7   3   7        4.37      -37.21     24.81 o 
   8   3   7       16.98       -5.69     31.38 o 
   9   3   7       11.53        7.11     34.50 o 
 -15   4   7        1.30       -9.12     25.58 o 
 -14   4   7        9.97        8.42     31.38 o 
 -13   4   7        3.93        8.17     30.81 o 
 -12   4   7        4.75      -31.28     21.70 o 
 -11   4   7      342.12      301.75     38.63 o 
 -10   4   7       32.11        8.74     22.35 o 
  -9   4   7      186.19      231.26     32.94 o 
  -8   4   7      162.91      156.86     30.02 o 
  -7   4   7        4.34       28.52     21.03 o 
  -6   4   7      317.97      306.83     44.49 o 
  -5   4   7        0.38      -17.31     18.40 o 
  -4   4   7      153.02      209.23     28.02 o 
  -3   4   7       45.68       59.99     29.43 o 
  -2   4   7      180.97      189.13     38.36 o 
  -1   4   7       15.38       16.07     19.75 o 
   0   4   7       33.36       48.43     19.00 o 
   1   4   7        1.07      -18.54     14.11 o 
   2   4   7       38.98       36.40     19.54 o 
   3   4   7       15.47      -25.04     16.70 o 
   4   4   7       75.06      144.62     33.45 o 
   5   4   7       60.40      100.26     29.32 o 
   6   4   7        2.50       13.15     22.38 o 
   7   4   7       40.95       20.71     35.40 o 
   8   4   7        3.64      -12.62     49.01 o 
   9   4   7        7.75       -4.90     33.33 o 
 -15   5   7       79.64      113.15     44.97 o 
 -14   5   7      523.08      417.98     61.61 o 
 -13   5   7      284.96      245.57    100.75 o 
 -12   5   7      239.99      314.46     52.92 o 
 -11   5   7        4.58       -7.58     36.08 o 
 -10   5   7        9.77        1.33     22.02 o 
  -9   5   7     1064.20     1069.19     60.53 o 
  -8   5   7      419.84      483.70     49.65 o 
  -7   5   7     3096.55     3235.29    124.42 o 
  -6   5   7       95.61       85.24     26.76 o 
  -5   5   7     1207.10     1187.38     57.17 o 
  -4   5   7      479.47      441.35     49.07 o 
  -3   5   7      444.86      406.58     48.02 o 
  -2   5   7       44.53       22.42     28.12 o 
  -1   5   7      337.09      316.54     29.48 o 
   0   5   7      215.31      248.30     28.45 o 
   1   5   7      562.62      541.87     36.49 o 
   2   5   7      639.36      668.52     33.56 o 
   3   5   7      318.46      431.58     38.42 o 
   4   5   7      552.24      613.82     43.84 o 
   5   5   7       67.85       74.45     25.82 o 
   6   5   7       53.72       69.62     29.89 o 
   7   5   7        2.57       39.41     25.46 o 
   8   5   7        3.52       29.31     32.06 o 
   9   5   7       31.44       18.10     35.58 o 
 -14   6   7        4.15      -17.30     32.56 o 
 -13   6   7        2.94      -24.33     29.43 o 
 -12   6   7      138.36       80.57     36.63 o 
 -11   6   7      249.87      171.89     33.97 o 
 -10   6   7       11.87      -29.14     19.42 o 
  -9   6   7       71.96       99.38     39.47 o 
  -8   6   7      163.61      125.22     28.63 o 
  -7   6   7       40.48       17.66     33.06 o 
  -6   6   7       20.96       32.73     22.02 o 
  -5   6   7      355.39      390.61     35.24 o 
  -4   6   7      391.09      384.02     48.14 o 
  -3   6   7        0.64      -35.33     23.55 o 
  -2   6   7      417.58      333.28     46.09 o 
  -1   6   7      191.95      168.53     29.08 o 
   0   6   7      502.99      476.12     32.81 o 
   1   6   7      167.56      169.47     31.92 o 
   2   6   7        1.65      -13.00     14.91 o 
   3   6   7       27.26       58.38     31.73 o 
   4   6   7        1.40       19.56     21.31 o 
   5   6   7      215.24      274.29     41.89 o 
   6   6   7       32.15       30.27     23.88 o 
   7   6   7        7.15        7.28     24.23 o 
   8   6   7       12.72      -36.76     26.96 o 
   9   6   7       13.70      -17.70     32.73 o 
 -14   7   7        0.75      -48.84     32.56 o 
 -13   7   7       91.86      136.15     46.21 o 
 -12   7   7       37.47        0.16     43.57 o 
 -11   7   7       20.40       15.10     40.84 o 
 -10   7   7      868.18      910.47     58.48 o 
  -9   7   7       51.97       14.14     23.63 o 
  -8   7   7        6.18       -9.89     20.70 o 
  -7   7   7       71.16       69.43     25.46 o 
  -6   7   7        6.63       -5.45     22.46 o 
  -5   7   7      938.79      837.32     65.47 o 
  -4   7   7      129.12      151.79     47.65 o 
  -3   7   7      340.13      344.16     46.91 o 
  -2   7   7      232.51      213.13     30.22 o 
  -1   7   7        6.44       -1.32     16.11 o 
   0   7   7       43.78       18.35     16.52 o 
   1   7   7        7.45        2.56     22.65 o 
   2   7   7      341.25      317.77     28.86 o 
   3   7   7      198.75      226.89     25.90 o 
   4   7   7      305.71      379.93     38.36 o 
   5   7   7      306.46      284.40     34.75 o 
   6   7   7       75.04      131.78     34.91 o 
   7   7   7       10.08       26.15     25.42 o 
   8   7   7        8.04       32.34     26.43 o 
 -14   8   7      117.56      119.27     47.68 o 
 -13   8   7      377.06      490.93     70.80 o 
 -12   8   7      154.34      110.16     41.84 o 
 -11   8   7      266.65      280.95     50.78 o 
 -10   8   7       19.89       18.50     24.76 o 
  -9   8   7       92.06       50.57     36.31 o 
  -8   8   7        6.13      -16.51     21.20 o 
  -7   8   7      744.72      870.46     53.87 o 
  -6   8   7        3.28      -19.63     20.50 o 
  -5   8   7     2310.97     2346.75    109.70 o 
  -4   8   7      157.57      101.32     40.84 o 
  -3   8   7      501.14      603.43     56.58 o 
  -2   8   7      642.38      623.80     45.37 o 
  -1   8   7      123.89       98.65     24.76 o 
   0   8   7      291.02      314.23     58.66 o 
   1   8   7        5.46        2.40     21.52 o 
   2   8   7       57.90       95.99     20.45 o 
   3   8   7       61.94       62.10     19.85 o 
   4   8   7       77.82       69.73     21.17 o 
   5   8   7       28.45       16.25     21.87 o 
   6   8   7       18.48        9.92     22.35 o 
   7   8   7      112.25      121.37     30.82 o 
   8   8   7       16.24       45.09     27.41 o 
 -13   9   7      255.40      222.90     53.81 o 
 -12   9   7       36.68      -11.11     35.58 o 
 -11   9   7      300.56      294.43     52.92 o 
 -10   9   7        7.14      -28.59     30.81 o 
  -9   9   7       47.89       52.91     26.70 o 
  -8   9   7      118.40       96.18     29.64 o 
  -7   9   7       95.75      126.73     30.59 o 
  -6   9   7      832.12      890.69     81.69 o 
  -5   9   7       35.12      -21.22     27.47 o 
  -4   9   7      324.04      429.42     73.52 o 
  -3   9   7       47.07       20.63     20.99 o 
  -2   9   7       55.29       99.01     25.54 o 
  -1   9   7       28.43       33.58     25.24 o 
   0   9   7       49.29       41.40     23.97 o 
   1   9   7       15.27       29.58     28.59 o 
   2   9   7      212.41      257.14     81.69 o 
   3   9   7       17.64       29.38     23.24 o 
   4   9   7       59.08       66.20     29.08 o 
   5   9   7       11.49       -9.46     20.50 o 
   6   9   7        2.41      -12.83     21.70 o 
   7   9   7        1.08       -0.80     23.63 o 
 -12  10   7       40.26       27.16     39.44 o 
 -11  10   7      447.66      477.91     62.55 o 
 -10  10   7        8.21      -13.70     29.80 o 
  -9  10   7      981.88     1234.12     76.52 o 
  -8  10   7       54.33       16.76     29.42 o 
  -7  10   7       59.48       87.76     37.21 o 
  -6  10   7       13.12        4.60     30.09 o 
  -5  10   7      345.69      306.06     45.22 o 
  -4  10   7        9.17        8.17     27.87 o 
  -3  10   7      163.49      156.63     49.08 o 
  -2  10   7      105.09       65.85     24.50 o 
  -1  10   7       15.07       32.81     23.48 o 
   0  10   7      212.59      228.64     33.20 o 
   1  10   7        0.18      -27.01     24.51 o 
   2  10   7       56.14       51.74     30.63 o 
   3  10   7       63.02       69.98     25.27 o 
   4  10   7        1.78       17.50     22.93 o 
   5  10   7       16.25       78.47     36.06 o 
   6  10   7        6.02       39.52     63.99 o 
   7  10   7       33.29       74.85     38.12 o 
 -12  11   7      160.60      229.63     66.71 o 
 -11  11   7      188.44      112.35     88.50 o 
 -10  11   7       71.93       70.80     38.51 o 
  -9  11   7       12.80      -12.68     30.63 o 
  -8  11   7      133.33       65.91     28.63 o 
  -7  11   7      279.93      241.45     44.97 o 
  -6  11   7       21.27       10.89     28.88 o 
  -5  11   7      381.73      455.20     54.85 o 
  -4  11   7      311.95      199.85     80.33 o 
  -3  11   7      485.10      389.23     41.26 o 
  -2  11   7      402.68      408.84     41.90 o 
  -1  11   7        5.41       22.04     23.16 o 
   0  11   7       12.33       76.56     32.56 o 
   1  11   7       59.25      104.10     33.33 o 
   2  11   7      374.38      465.00     56.19 o 
   3  11   7       88.86      142.55     37.23 o 
   4  11   7      166.26      202.87     33.37 o 
   5  11   7       38.03       97.23     28.30 o 
   6  11   7        8.23       35.10     57.18 o 
 -11  12   7      261.71      220.00     53.10 o 
 -10  12   7        4.78       -6.74     36.43 o 
  -9  12   7      178.92      194.67     49.07 o 
  -8  12   7       27.68       10.38     30.63 o 
  -7  12   7      455.28      491.54     59.69 o 
  -6  12   7       30.01       51.74     49.01 o 
  -5  12   7      142.31       69.33     35.58 o 
  -4  12   7      258.39      182.63    125.26 o 
  -3  12   7       70.57       81.49     27.51 o 
  -2  12   7      330.07      383.84     41.26 o 
  -1  12   7        5.31       16.93     23.88 o 
   0  12   7      391.93      404.32     53.81 o 
   1  12   7      268.74      355.50     52.71 o 
   2  12   7      263.74      337.74     50.35 o 
   3  12   7        4.44       47.15     33.33 o 
   4  12   7       10.99       75.60     44.93 o 
   5  12   7        3.79       59.48     36.43 o 
 -10  13   7        2.21      -15.16     57.18 o 
  -9  13   7       25.55       -2.72     40.84 o 
  -8  13   7       19.72       65.35     51.74 o 
  -7  13   7      111.21       84.48     39.44 o 
  -6  13   7        2.32       25.67     49.01 o 
  -5  13   7       18.25       54.84     34.50 o 
  -4  13   7      128.40      154.88     44.21 o 
  -3  13   7       53.08       51.16     27.00 o 
  -2  13   7      345.27      408.14     43.84 o 
  -1  13   7        6.12       16.07     35.40 o 
   0  13   7        1.22       46.04     31.38 o 
   1  13   7      235.70      193.51     43.79 o 
   2  13   7      197.44      206.33     55.82 o 
   3  13   7      276.77      269.68     70.80 o 
   4  13   7        6.29       57.18     34.66 o 
  -8  14   7       66.45       16.34     49.01 o 
  -7  14   7       59.10      107.04     43.29 o 
  -6  14   7       95.40       40.29     37.51 o 
  -5  14   7        3.47       19.97     59.91 o 
  -4  14   7      286.95      252.45     39.05 o 
  -3  14   7        0.08       44.13     27.56 o 
  -2  14   7      469.78      516.96     49.58 o 
  -1  14   7        1.61       11.40     30.09 o 
   0  14   7      195.18      293.18     77.61 o 
   1  14   7       60.73      105.86     39.16 o 
   2  14   7       13.21       53.60     35.98 o 
   3  14   7       75.72       63.88     51.74 o 
  -7  15   7       33.82       38.12     49.01 o 
  -6  15   7        4.22       75.05     39.44 o 
  -5  15   7       50.35      103.41     42.23 o 
  -4  15   7       12.03       30.21     24.37 o 
  -3  15   7       38.96       39.31     27.95 o 
  -2  15   7       79.63       94.40     40.30 o 
  -1  15   7       17.70       32.91     33.33 o 
   0  15   7        1.59       39.44     33.33 o 
   1  15   7      104.26       72.92     38.60 o 
 -15   0   8     1172.00     1233.51    133.43 o 
 -14   0   8      261.66      220.52     49.95 o 
 -13   0   8       80.07       58.95     73.52 o 
 -12   0   8        8.05      -10.89     27.19 o 
 -11   0   8       58.91       49.10     27.63 o 
 -10   0   8      592.03      724.31     92.58 o 
  -9   0   8      178.34      152.49     59.91 o 
  -8   0   8     1085.57     1249.85    117.09 o 
  -7   0   8      595.45      786.94     95.30 o 
  -6   0   8     2640.12     2638.57    168.83 o 
  -5   0   8       26.49      -16.34     46.29 o 
  -4   0   8      745.67      923.09    100.75 o 
  -3   0   8       11.39      -49.01     38.12 o 
  -2   0   8       79.89       95.30     57.18 o 
  -1   0   8        1.29       11.46     26.70 o 
   0   0   8       41.35       47.52     40.84 o 
   1   0   8      301.28      391.32     47.68 o 
   2   0   8       18.67      -40.04     26.70 o 
   3   0   8      450.10      464.13     52.71 o 
   4   0   8       33.30       17.91     31.73 o 
   5   0   8       24.41        8.17     43.57 o 
   6   0   8      258.74      443.85     78.97 o 
   7   0   8        0.04      -35.40     40.84 o 
   8   0   8        1.20       59.91     59.91 o 
 -15   1   8        3.77       70.17     37.21 o 
 -14   1   8       12.28        8.86     23.33 o 
 -13   1   8       60.22       41.94     37.73 o 
 -12   1   8        0.06      -26.87     17.91 o 
 -11   1   8       87.56       35.56     46.25 o 
 -10   1   8       17.58       17.48     23.97 o 
  -9   1   8       33.89       32.51     25.07 o 
  -8   1   8       74.93       56.32     36.43 o 
  -7   1   8      256.99      299.56     48.84 o 
  -6   1   8      226.85     1105.53    111.64 o 
  -5   1   8        0.97      -42.12     42.21 o 
  -4   1   8        0.81       10.81     58.54 o 
  -3   1   8       31.89       34.15     46.29 o 
  -2   1   8      400.85      497.66     56.78 o 
  -1   1   8        0.67        1.61     22.04 o 
   0   1   8      138.87      110.93     24.47 o 
   1   1   8       38.92       48.06     27.24 o 
   2   1   8        0.03       13.89     22.15 o 
   3   1   8       11.49       43.44     24.01 o 
   4   1   8       15.15        5.33     25.06 o 
   5   1   8        0.12      -28.02     29.43 o 
   6   1   8      566.31      532.45    145.68 o 
   7   1   8      105.97      114.65     81.69 o 
   8   1   8      883.46      853.56     79.89 o 
 -14   2   8       19.15        8.72     25.23 o 
 -13   2   8      309.66      327.62     37.57 o 
 -12   2   8      323.26      294.14     41.54 o 
 -11   2   8       10.21       10.85     23.44 o 
 -10   2   8      376.95      440.93     45.00 o 
  -9   2   8       12.37      -10.45     20.79 o 
  -8   2   8      347.55      334.53     39.70 o 
  -7   2   8        4.45      -30.69     21.65 o 
  -6   2   8     1086.38     1126.91     67.29 o 
  -5   2   8      130.66      116.95     38.36 o 
  -4   2   8      602.66      645.51     61.61 o 
  -3   2   8      179.32      240.71     45.22 o 
  -2   2   8      230.94      175.36     42.23 o 
  -1   2   8      107.69       96.48     68.31 o 
   0   2   8      452.40      459.62     40.88 o 
   1   2   8      230.92      226.09     29.21 o 
   2   2   8       44.27       31.12     22.58 o 
   3   2   8      499.03      611.86     41.31 o 
   4   2   8       35.01       52.95     34.94 o 
   5   2   8       54.78      163.17     32.94 o 
   6   2   8       28.61       -0.25     31.73 o 
   7   2   8       81.54       84.15     38.60 o 
   8   2   8       26.98       82.05     43.03 o 
 -14   3   8        8.51       -8.57     22.88 o 
 -13   3   8       19.11       14.90     40.77 o 
 -12   3   8       30.99       19.11     33.38 o 
 -11   3   8       20.02       38.77     33.53 o 
 -10   3   8        5.03       27.94     25.23 o 
  -9   3   8      205.13      158.84     32.31 o 
  -8   3   8        3.28        1.63     24.23 o 
  -7   3   8       20.40      -29.63     19.75 o 
  -6   3   8      957.81     1004.96     57.59 o 
  -5   3   8        0.69       -7.92     61.27 o 
  -4   3   8      232.14      198.94     57.18 o 
  -3   3   8        2.89       42.01     33.65 o 
  -2   3   8       50.67       89.86     36.58 o 
  -1   3   8       13.75       25.64     23.97 o 
   0   3   8      101.27       45.88     20.18 o 
   1   3   8        0.01      -13.87     17.95 o 
   2   3   8       29.82       -7.57     20.14 o 
   3   3   8       23.84      116.92     29.24 o 
   4   3   8        0.24        6.34     23.88 o 
   5   3   8        5.53       28.77     25.06 o 
   6   3   8       67.00       94.73     36.76 o 
   7   3   8        3.54       65.76     37.93 o 
   8   3   8       22.81       49.01     42.36 o 
 -14   4   8      110.70      116.86     44.97 o 
 -13   4   8       99.21       52.62     63.99 o 
 -12   4   8       71.94       91.54     31.49 o 
 -11   4   8       37.06       -3.89     23.78 o 
 -10   4   8       44.20       21.53     24.03 o 
  -9   4   8       57.27       33.43     39.61 o 
  -8   4   8     2003.29     2052.42     84.63 o 
  -7   4   8       56.85       38.47     27.04 o 
  -6   4   8     3086.01     3292.56    107.37 o 
  -5   4   8      885.37      844.33    104.84 o 
  -4   4   8      617.73      633.09     61.52 o 
  -3   4   8      140.03      124.53     39.16 o 
  -2   4   8       58.44      110.39     37.51 o 
  -1   4   8      338.68      294.70     34.79 o 
   0   4   8      184.84      200.29     27.71 o 
   1   4   8     1235.50     1248.22     53.42 o 
   2   4   8        7.56      -20.13     19.36 o 
   3   4   8      708.31      744.38     49.95 o 
   4   4   8       27.69       51.23     28.36 o 
   5   4   8       22.98        6.45     24.60 o 
   6   4   8        8.71       41.42     25.46 o 
   7   4   8        7.20       23.26     33.65 o 
   8   4   8       15.46       60.67     41.36 o 
 -14   5   8       15.96      -13.98     35.27 o 
 -13   5   8        6.33       53.20     37.77 o 
 -12   5   8       24.73       -3.26     26.83 o 
 -11   5   8        4.80       -1.66     25.64 o 
 -10   5   8       91.68       96.30     31.36 o 
  -9   5   8       95.96       70.17     28.43 o 
  -8   5   8       18.03      -14.15     22.38 o 
  -7   5   8        0.26       30.92     23.97 o 
  -6   5   8        0.59      -63.31     42.21 o 
  -5   5   8        0.16       -9.53     30.81 o 
  -4   5   8      137.94      103.46     80.33 o 
  -3   5   8       75.18      118.45     38.51 o 
  -2   5   8       79.18       72.34     35.58 o 
  -1   5   8       19.27        9.18     21.78 o 
   0   5   8      516.41      594.03     81.41 o 
   1   5   8        2.35       19.15     19.54 o 
   2   5   8       27.60       22.06     22.42 o 
   3   5   8       39.38       77.13     43.43 o 
   4   5   8       46.89       44.88     34.97 o 
   5   5   8       58.13       71.91     26.63 o 
   6   5   8       28.20       13.49     24.76 o 
   7   5   8       20.78        3.68     38.12 o 
 -14   6   8       65.80       71.34     43.29 o 
 -13   6   8      158.15       89.10     40.56 o 
 -12   6   8       22.58       31.31     34.50 o 
 -11   6   8      127.27       89.64     30.73 o 
 -10   6   8      158.86      144.91     33.59 o 
  -9   6   8      575.28      530.67     46.95 o 
  -8   6   8      241.58      268.93     37.24 o 
  -7   6   8       23.57       46.58     25.54 o 
  -6   6   8      375.54      358.45     52.92 o 
  -5   6   8       88.13      173.27     43.29 o 
  -4   6   8       26.02      -12.16     28.69 o 
  -3   6   8        9.99      -26.62     29.80 o 
  -2   6   8       58.39       28.21     34.50 o 
  -1   6   8      139.60      117.35     50.00 o 
   0   6   8      441.89      430.24     43.24 o 
   1   6   8      301.35      280.91     31.25 o 
   2   6   8      527.16      472.58     41.92 o 
   3   6   8       73.93       83.69     27.74 o 
   4   6   8       91.60       79.26     32.02 o 
   5   6   8       25.06       74.86     39.47 o 
   6   6   8       11.33       12.35     24.99 o 
   7   6   8        0.28       18.21     33.33 o 
 -13   7   8       97.53       72.84     42.23 o 
 -12   7   8       73.72       28.18     37.93 o 
 -11   7   8      208.28      143.20     35.94 o 
 -10   7   8      111.80       75.97     30.39 o 
  -9   7   8      564.55      568.13     94.12 o 
  -8   7   8      218.17      181.02     33.37 o 
  -7   7   8      386.74      366.18     51.99 o 
  -6   7   8      435.37      381.83    102.11 o 
  -5   7   8      318.95      351.46     51.99 o 
  -4   7   8      652.11      620.89     61.61 o 
  -3   7   8       66.04      131.06     58.54 o 
  -2   7   8      166.54      151.16     41.36 o 
  -1   7   8       22.31       82.70     21.10 o 
   0   7   8       17.70        8.78     24.76 o 
   1   7   8        0.02        6.39     18.91 o 
   2   7   8       44.65       50.73     24.16 o 
   3   7   8       12.82       25.30     24.26 o 
   4   7   8      101.89      113.76     29.89 o 
   5   7   8       86.08      127.39     48.00 o 
   6   7   8       34.77       20.74     26.36 o 
   7   7   8       75.60       40.39     28.21 o 
 -13   8   8       38.98        8.56     39.89 o 
 -12   8   8       19.84       11.37     38.36 o 
 -11   8   8        0.09       -4.57     32.06 o 
 -10   8   8      199.07       90.95     42.10 o 
  -9   8   8      217.35      196.33     36.38 o 
  -8   8   8      428.58      349.33     54.46 o 
  -7   8   8      152.38      120.21     50.38 o 
  -6   8   8      415.47      549.75     59.60 o 
  -5   8   8       83.84       53.17     36.43 o 
  -4   8   8       40.73       -9.93     32.56 o 
  -3   8   8        0.49      -32.76     68.07 o 
  -2   8   8       89.52       80.43     37.51 o 
  -1   8   8       13.15       23.22     33.68 o 
   0   8   8       63.37      128.24     29.54 o 
   1   8   8      224.39      158.61     37.51 o 
   2   8   8       24.02        9.22     29.43 o 
   3   8   8      198.85      204.04     32.45 o 
   4   8   8       40.30       30.24     37.80 o 
   5   8   8      108.76      115.99     30.59 o 
   6   8   8       17.23       30.82     29.73 o 
 -12   9   8      197.94      169.39     50.78 o 
 -11   9   8      365.99      426.36     60.63 o 
 -10   9   8       81.13       76.64     40.53 o 
  -9   9   8      521.63      585.22    114.37 o 
  -8   9   8        0.69       41.27     36.43 o 
  -7   9   8       37.20       29.65     51.74 o 
  -6   9   8      126.10       98.69     39.44 o 
  -5   9   8       30.84        7.70     33.65 o 
  -4   9   8      152.47      107.13     39.16 o 
  -3   9   8      242.87      240.60     46.09 o 
  -2   9   8       17.74      -10.68     22.51 o 
  -1   9   8       34.54       32.37     24.26 o 
   0   9   8       88.95       74.11     28.10 o 
   1   9   8        1.73        4.90     27.19 o 
   2   9   8       67.96      112.48     37.21 o 
   3   9   8       40.49       75.18     47.65 o 
   4   9   8        0.05       33.01     62.63 o 
   5   9   8        9.59       70.95     34.50 o 
 -11  10   8       59.88       10.89     36.58 o 
 -10  10   8      287.41      421.37     92.58 o 
  -9  10   8       28.19       17.52     35.27 o 
  -8  10   8      353.69      357.46     55.84 o 
  -7  10   8       60.45       40.84     37.51 o 
  -6  10   8      335.86      423.97     55.74 o 
  -5  10   8       59.13       82.32     37.21 o 
  -4  10   8      170.18       85.70     36.43 o 
  -3  10   8       86.32       93.13     76.24 o 
  -2  10   8        2.84        9.81     21.41 o 
  -1  10   8      259.67      220.81     36.27 o 
   0  10   8       98.39       72.01     34.50 o 
   1  10   8       65.48       67.85     33.24 o 
   2  10   8        7.09       26.65     31.73 o 
   3  10   8      142.75      146.55     41.84 o 
   4  10   8        4.14       19.57     40.84 o 
   5  10   8       24.14       46.22     34.50 o 
 -10  11   8        3.40        8.17     51.74 o 
  -9  11   8      151.89      123.48     47.14 o 
  -8  11   8        0.21      -16.08     30.63 o 
  -7  11   8      441.41      391.20     55.84 o 
  -6  11   8       44.01       47.91     35.27 o 
  -5  11   8       13.33       20.34     32.56 o 
  -4  11   8      261.90      267.30     48.14 o 
  -3  11   8       86.89       78.62     37.51 o 
  -2  11   8      399.79      480.37     54.93 o 
  -1  11   8        0.12       38.86     30.69 o 
   0  11   8      145.29      213.44     49.01 o 
   1  11   8       36.40       17.36     30.09 o 
   2  11   8       92.17       97.19     37.21 o 
   3  11   8        1.99       12.25     32.73 o 
   4  11   8        7.50        2.72     51.74 o 
  -9  12   8       16.86      -24.51     49.01 o 
  -8  12   8      265.40      245.83     51.00 o 
  -7  12   8      164.31      149.53     44.16 o 
  -6  12   8        4.57      -17.08     31.73 o 
  -5  12   8       51.72        0.25     31.73 o 
  -4  12   8        5.85        3.04     32.56 o 
  -3  12   8      130.28      134.34     33.08 o 
  -2  12   8      130.86      105.47     31.79 o 
  -1  12   8        7.03       35.23     58.54 o 
   0  12   8        4.52       10.30     39.48 o 
   1  12   8        9.19        0.17     31.31 o 
   2  12   8      149.95      193.45     45.73 o 
   3  12   8        5.97       28.63     35.58 o 
  -8  13   8        6.72        7.89     37.51 o 
  -7  13   8       33.63       49.40     39.89 o 
  -6  13   8       70.59      101.18     42.23 o 
  -5  13   8      123.40      144.72     63.99 o 
  -4  13   8      343.14      437.31     78.97 o 
  -3  13   8       29.50       82.79     30.39 o 
  -2  13   8      195.54      247.81     99.39 o 
  -1  13   8       22.81        7.26     40.84 o 
   0  13   8       61.44       88.02     39.48 o 
   1  13   8      163.44      129.05     74.88 o 
  -5  14   8        5.07       33.21     39.16 o 
  -4  14   8       40.30       67.43     40.30 o 
  -3  14   8        3.57        4.87     26.40 o 
  -2  14   8        0.75       16.34     46.29 o 
  -1  14   8       13.14       18.67     32.68 o 
 -13   1   9      157.55      141.96     34.19 o 
 -12   1   9      339.38      390.84     53.85 o 
 -11   1   9       39.54      -35.44     23.63 o 
 -10   1   9     1369.47     1455.09     92.02 o 
  -9   1   9        5.22       10.86     25.09 o 
  -8   1   9      419.10      551.54    103.47 o 
  -7   1   9       93.86       49.08     38.36 o 
  -6   1   9      101.38       79.98     41.10 o 
  -5   1   9       97.28        1.33     63.99 o 
  -4   1   9       52.09       63.99     40.43 o 
  -3   1   9      369.75      500.98     60.45 o 
  -2   1   9        5.03      -35.40     34.66 o 
  -1   1   9      334.57      406.45     81.69 o 
   0   1   9       92.21       88.21     26.49 o 
   1   1   9      212.07      262.96     39.70 o 
   2   1   9       20.38       10.31     23.77 o 
   3   1   9       35.28       70.07     42.84 o 
   4   1   9        3.22       23.67     26.36 o 
   5   1   9        7.24       -8.17     30.81 o 
   6   1   9       49.09       62.89     40.30 o 
 -13   2   9        5.30       -5.23     22.33 o 
 -12   2   9        1.96      -16.19     26.83 o 
 -11   2   9       10.81      -12.43     25.64 o 
 -10   2   9       52.41       -7.87     28.61 o 
  -9   2   9       15.47       -1.66     24.07 o 
  -8   2   9       18.10       -8.95     23.78 o 
  -7   2   9        6.59       -0.51     22.21 o 
  -6   2   9      846.35      889.43     75.02 o 
  -5   2   9        8.24      -26.75     61.27 o 
  -4   2   9       27.26       -9.38     35.40 o 
  -3   2   9        1.25        6.88     36.43 o 
  -2   2   9        3.76      -40.47     34.50 o 
  -1   2   9      215.14      312.46     83.05 o 
   0   2   9       12.15       -5.00     21.13 o 
   1   2   9        7.74        6.08     30.26 o 
   2   2   9       18.67       39.28     24.83 o 
   3   2   9       31.65       50.30     28.06 o 
   4   2   9        1.21      -16.69     24.07 o 
   5   2   9        7.72       75.20     37.21 o 
   6   2   9        9.01       15.23     35.58 o 
 -13   3   9       26.66       47.86     31.62 o 
 -12   3   9      372.69      331.27     45.44 o 
 -11   3   9        0.88        4.16     36.92 o 
 -10   3   9      547.49      598.34     52.41 o 
  -9   3   9      424.29      354.59     42.71 o 
  -8   3   9      987.31     1083.50     65.52 o 
  -7   3   9     1388.07     1303.46     91.32 o 
  -6   3   9      662.66      640.67    102.11 o 
  -5   3   9        0.52      -15.40     36.76 o 
  -4   3   9       69.97       38.12     36.58 o 
  -3   3   9      301.52      307.80     63.99 o 
  -2   3   9        0.26       20.46     35.58 o 
  -1   3   9      667.94      773.10     87.14 o 
   0   3   9       48.50        2.13     26.02 o 
   1   3   9      418.63      424.62     37.78 o 
   2   3   9       21.00       24.35     23.99 o 
   3   3   9       41.95       57.55     28.79 o 
   4   3   9        7.23       17.33     26.36 o 
   5   3   9        4.05        7.10     31.73 o 
   6   3   9       34.20       99.71     44.48 o 
 -13   4   9       18.62        1.50     28.54 o 
 -12   4   9        8.55        2.58     27.13 o 
 -11   4   9       23.13        7.81     28.43 o 
 -10   4   9      100.23      135.60     35.64 o 
  -9   4   9      110.54       86.99     32.34 o 
  -8   4   9        4.32      -11.33     24.76 o 
  -7   4   9        0.17      -17.70     34.66 o 
  -6   4   9      161.21      155.21     44.29 o 
  -5   4   9       75.59       89.66     39.44 o 
  -4   4   9       50.73       -5.37     34.50 o 
  -3   4   9        7.11       53.10     38.51 o 
  -2   4   9        4.21       36.87     37.21 o 
  -1   4   9        0.20       34.04     36.58 o 
   0   4   9        9.19      -29.01     24.39 o 
   1   4   9        0.01      -16.71     20.35 o 
   2   4   9        4.11       23.25     25.38 o 
   3   4   9       20.49       37.47     25.97 o 
   4   4   9        0.49        6.99     23.97 o 
   5   4   9       16.70       38.90     42.18 o 
   6   4   9        1.17      -45.14     30.09 o 
 -13   5   9        2.98      -44.52     29.68 o 
 -12   5   9      249.29      211.92     42.06 o 
 -11   5   9        9.31      -28.31     26.01 o 
 -10   5   9      227.21      253.43     68.63 o 
  -9   5   9        5.02      -11.30     25.23 o 
  -8   5   9      361.19      404.75     58.51 o 
  -7   5   9      175.21      193.33     48.14 o 
  -6   5   9      153.64       77.28     40.30 o 
  -5   5   9      283.83      257.06     49.01 o 
  -4   5   9      129.22       65.22     39.16 o 
  -3   5   9      101.30       60.79     38.36 o 
  -2   5   9       10.26      -19.06     34.66 o 
  -1   5   9      255.22      281.36     50.78 o 
   0   5   9        3.40       -4.13     25.74 o 
   1   5   9      553.46      538.83     40.84 o 
   2   5   9        1.35      -22.57     21.90 o 
   3   5   9      273.68      288.66     38.23 o 
   4   5   9       27.89       50.26     27.09 o 
   5   5   9        0.07       29.61     27.80 o 
 -12   6   9       10.62       -0.63     29.24 o 
 -11   6   9       17.90      -31.42     25.97 o 
 -10   6   9      264.72      288.55     42.98 o 
  -9   6   9      150.70      133.31     45.22 o 
  -8   6   9        9.36      -18.36     33.65 o 
  -7   6   9      116.43      147.49     46.91 o 
  -6   6   9        0.22      -37.42     39.48 o 
  -5   6   9      120.28      123.01     44.16 o 
  -4   6   9        1.82       16.49     35.58 o 
  -3   6   9       58.22       12.22     35.58 o 
  -2   6   9        8.02      -10.82     34.50 o 
  -1   6   9        2.22      -10.89     34.66 o 
   0   6   9       75.79       46.70     29.54 o 
   1   6   9        6.46       54.71     31.38 o 
   2   6   9      122.82      107.47     56.82 o 
   3   6   9       27.32        5.99     23.62 o 
   4   6   9        0.10       -1.98     25.52 o 
   5   6   9       42.04       44.16     46.71 o 
 -12   7   9       14.63      -34.74     35.58 o 
 -11   7   9        4.95      -22.17     33.47 o 
 -10   7   9      242.44      219.73     51.00 o 
  -9   7   9        0.16       15.05     36.43 o 
  -8   7   9      907.10      849.85     76.73 o 
  -7   7   9       23.92       50.47     39.44 o 
  -6   7   9       18.22      -19.86     32.06 o 
  -5   7   9      121.52       58.74    106.20 o 
  -4   7   9       44.00       47.69     39.44 o 
  -3   7   9       48.55       73.90     41.10 o 
  -2   7   9       58.56       -1.32     35.27 o 
  -1   7   9      157.26      187.34     48.02 o 
   0   7   9        3.68       -3.61     35.58 o 
   1   7   9       94.02      131.77     38.60 o 
   2   7   9        9.61      -12.54     54.46 o 
   3   7   9        0.13      -16.49     24.54 o 
   4   7   9        1.50       39.35     27.19 o 
 -11   8   9      134.82       96.63     35.55 o 
 -10   8   9      108.98      138.37     47.14 o 
  -9   8   9      209.05      112.81     77.61 o 
  -8   8   9        1.93      -45.94     30.63 o 
  -7   8   9      143.77      195.05     49.07 o 
  -6   8   9      142.54      205.37     49.07 o 
  -5   8   9      202.33      133.88     54.46 o 
  -4   8   9      119.77      104.68     41.36 o 
  -3   8   9      771.72      809.47    118.45 o 
  -2   8   9       89.88       93.10     40.30 o 
  -1   8   9      271.46      341.79     53.81 o 
   0   8   9      100.13      163.38     68.07 o 
   1   8   9        9.88       51.74     51.74 o 
   2   8   9       38.72       40.84     54.46 o 
   3   8   9       22.36       46.73     40.84 o 
   4   8   9       11.78        0.78     32.68 o 
 -10   9   9      265.95      334.06     57.76 o 
  -9   9   9       25.24        1.50     37.93 o 
  -8   9   9      105.85      101.50     68.07 o 
  -7   9   9       88.03      129.37     44.97 o 
  -6   9   9       91.97      105.60     44.16 o 
  -5   9   9       38.57        5.38     37.51 o 
  -4   9   9      103.24       96.29     42.23 o 
  -3   9   9      195.89      201.76     47.14 o 
  -2   9   9       23.99       14.03     37.51 o 
  -1   9   9      345.43      455.30     60.63 o 
   0   9   9       23.48       29.13     31.73 o 
   1   9   9       61.56      -13.61     49.01 o 
   2   9   9        3.21       68.07     57.18 o 
   3   9   9        4.23       35.40     54.46 o 
  -9  10   9      166.17      142.21     46.91 o 
  -8  10   9        0.22      -16.63     35.58 o 
  -7  10   9      555.09      537.77     66.41 o 
  -6  10   9       38.52       48.24     65.35 o 
  -5  10   9        5.10        3.53     35.58 o 
  -4  10   9        6.02      -27.23     32.73 o 
  -3  10   9      163.02       66.78     40.30 o 
  -2  10   9       38.44       42.52     40.84 o 
  -1  10   9       46.43       35.24     33.33 o 
   0  10   9        7.63       50.93     35.27 o 
   1  10   9        0.02      -49.01     40.84 o 
   2  10   9       36.26      117.09     62.63 o 
  -8  11   9      129.43       91.67     43.29 o 
  -7  11   9       23.09       74.47     44.93 o 
  -6  11   9       97.40       57.32     39.44 o 
  -5  11   9        3.61       28.81     36.43 o 
  -4  11   9        1.37      -18.36     33.33 o 
  -3  11   9       61.89       45.10     49.01 o 
  -2  11   9       19.07       -7.76     38.36 o 
  -1  11   9      317.36      278.15     52.30 o 
   0  11   9       20.63       14.14     34.50 o 
   1  11   9       49.10       77.61     85.77 o 
  -6  12   9       44.95      113.15     44.97 o 
  -5  12   9      257.73      321.59     56.78 o 
  -4  12   9       52.01       91.22     44.29 o 
  -3  12   9      117.51      179.66     49.95 o 
  -2  12   9       80.27      155.21     62.63 o 
  -1  12   9      108.82       72.16     37.93 o 
 -12   0  10      302.62      202.77     53.10 o 
 -11   0  10      259.43      274.58     52.99 o 
 -10   0  10      278.31      255.96     51.03 o 
  -9   0  10      469.04      520.09     98.03 o 
  -8   0  10      209.23      176.99     73.52 o 
  -7   0  10       90.10       57.18     59.91 o 
  -6   0  10       10.30      -69.44     46.29 o 
  -5   0  10      360.14      334.93     84.41 o 
  -4   0  10      335.08      381.22     89.86 o 
  -3   0  10      198.78      310.42     84.41 o 
  -2   0  10      348.85      413.89     89.86 o 
  -1   0  10      125.13       76.24     65.35 o 
   0   0  10      469.46      580.00     95.30 o 
   1   0  10        4.39        7.26     34.02 o 
   2   0  10       90.65       10.30     46.29 o 
   3   0  10        1.81       65.35     51.74 o 
   4   0  10       17.87      100.75     59.91 o 
 -12   1  10       39.36       17.42     26.05 o 
 -11   1  10       44.00       18.89     29.99 o 
 -10   1  10        6.95      -11.72     28.37 o 
  -9   1  10       22.79       67.65     32.07 o 
  -8   1  10        1.21      -24.72     37.51 o 
  -7   1  10       16.44       -7.19     37.51 o 
  -6   1  10       25.44       15.50     39.89 o 
  -5   1  10      150.29      156.22     51.88 o 
  -4   1  10        7.63      -39.73     37.51 o 
  -3   1  10        5.47      -24.51     38.51 o 
  -2   1  10        0.01      -36.44     50.38 o 
  -1   1  10        4.42      -20.26     41.36 o 
   0   1  10       60.90       42.88     31.37 o 
   1   1  10        0.40       -4.77     23.52 o 
   2   1  10        7.70        6.82     25.39 o 
   3   1  10       15.63       40.87     30.73 o 
   4   1  10        2.55       21.99     37.21 o 
 -12   2  10      135.33       90.46     38.74 o 
 -11   2  10      365.72      347.88     48.68 o 
 -10   2  10      573.24      536.09     53.93 o 
  -9   2  10      131.15      131.58     51.00 o 
  -8   2  10      189.35      215.02     54.85 o 
  -7   2  10        7.20       23.47     68.07 o 
  -6   2  10       27.80      -28.59     40.43 o 
  -5   2  10       61.74       14.36     66.71 o 
  -4   2  10       24.63        1.75     53.10 o 
  -3   2  10      218.78      268.25    118.45 o 
  -2   2  10      235.17      248.87     55.74 o 
  -1   2  10      219.76      222.28     54.85 o 
   0   2  10        0.30       -1.94     26.59 o 
   1   2  10       18.04       43.21     25.54 o 
   2   2  10       51.11       32.32     37.14 o 
   3   2  10       11.65       -4.00     37.57 o 
 -11   3  10        1.77       10.79     31.01 o 
 -10   3  10        0.66       28.07     29.40 o 
  -9   3  10       18.71      -23.88     37.21 o 
  -8   3  10       27.21       20.69     57.18 o 
  -7   3  10       48.70       47.02     50.38 o 
  -6   3  10       39.79       29.05     40.30 o 
  -5   3  10       37.52        0.60     39.44 o 
  -4   3  10      234.17      120.83     49.07 o 
  -3   3  10        1.67        5.76     73.52 o 
  -2   3  10        5.08       12.90     44.16 o 
  -1   3  10       13.73      -16.79     47.65 o 
   0   3  10        3.29      -26.54     27.51 o 
   1   3  10        0.07        2.33     31.16 o 
   2   3  10        8.46       29.49     27.00 o 
   3   3  10       16.70       25.69     27.63 o 
 -11   4  10       85.19       29.06     33.64 o 
 -10   4  10      120.74       54.40     45.22 o 
  -9   4  10       70.45       61.54     43.03 o 
  -8   4  10        9.87      -41.26     40.84 o 
  -7   4  10      242.10      172.18     49.62 o 
  -6   4  10      251.77      225.58    103.47 o 
  -5   4  10      112.70      150.86     49.95 o 
  -4   4  10      176.73      215.95     52.92 o 
  -3   4  10      624.64      732.48     75.09 o 
  -2   4  10      159.56      132.47     62.63 o 
  -1   4  10      210.78      276.17     57.67 o 
   0   4  10       71.22       87.71     33.95 o 
   1   4  10       93.99       69.20     39.16 o 
   2   4  10       17.81        1.16     25.82 o 
   3   4  10       69.59       39.31     39.43 o 
 -11   5  10        5.65      -39.72     39.44 o 
 -10   5  10       76.88       -3.93     57.18 o 
  -9   5  10       29.38       56.43     45.22 o 
  -8   5  10        0.27      -51.75     34.50 o 
  -7   5  10        1.73      -16.27     37.51 o 
  -6   5  10       20.26       -7.88     36.43 o 
  -5   5  10        0.15        7.52     42.21 o 
  -4   5  10      101.02       51.92     43.03 o 
  -3   5  10       52.43       31.22     41.36 o 
  -2   5  10        4.93      -23.69     37.93 o 
  -1   5  10        2.67      -40.84     38.51 o 
   0   5  10       43.01       40.56     41.65 o 
   1   5  10        0.38       19.06     34.02 o 
   2   5  10       99.53       79.56     31.99 o 
   3   5  10        1.42       43.86     28.30 o 
 -10   6  10      100.10        9.80     43.03 o 
  -9   6  10       44.47       55.82     43.79 o 
  -8   6  10       30.25       24.99     43.29 o 
  -7   6  10       14.15       42.21     44.29 o 
  -6   6  10        3.94      -37.78     38.36 o 
  -5   6  10        1.09      -50.48     33.65 o 
  -4   6  10       16.12       47.92     43.03 o 
  -3   6  10        5.68      -27.44     38.12 o 
  -2   6  10       58.19        2.12     91.22 o 
  -1   6  10       20.90       13.92     42.23 o 
   0   6  10       44.80       38.67     33.33 o 
   1   6  10       12.37       66.64     53.10 o 
   2   6  10       42.00       50.78     35.58 o 
  -9   7  10      335.35      374.32     84.41 o 
  -8   7  10        8.87        1.36     40.84 o 
  -7   7  10      314.47      271.32     55.74 o 
  -6   7  10      197.40      187.58     50.78 o 
  -5   7  10       40.56       65.65     74.88 o 
  -4   7  10       50.87      -10.61     37.51 o 
  -3   7  10       80.17      100.81     46.09 o 
  -2   7  10      112.70       95.08     45.73 o 
  -1   7  10       24.69       -8.49     72.16 o 
   0   7  10       77.41        5.45     49.01 o 
   1   7  10       27.36       51.74     62.63 o 
  -8   8  10       52.43       80.30     45.22 o 
  -7   8  10        0.30      -33.02     55.82 o 
  -6   8  10        9.79      -14.98     38.51 o 
  -5   8  10      134.95      180.22     51.56 o 
  -4   8  10        6.58      -43.57     95.30 o 
  -3   8  10      318.57      202.49     52.92 o 
  -2   8  10        6.08      -18.52     37.93 o 
  -1   8  10       18.67       29.95     54.46 o 
   0   8  10        0.04       57.18     57.18 o 
  -7   9  10      321.53      363.57     62.38 o 
  -6   9  10       24.77       24.57     43.29 o 
  -5   9  10        2.62       12.22     41.10 o 
  -4   9  10        0.12      -45.00     36.43 o 
  -3   9  10        1.88        7.00     40.30 o 
  -2   9  10       87.29       82.14     46.09 o 
  -1   9  10       61.30      119.81     62.63 o 
  -9   1  11        8.35      -37.69     42.23 o 
  -8   1  11      101.19      124.38     69.44 o 
  -7   1  11       82.53       38.57     46.91 o 
  -6   1  11       12.98       84.05     54.46 o 
  -5   1  11      178.94      137.03     56.78 o 
  -4   1  11      232.18      273.99     61.61 o 
  -3   1  11       65.35      115.73     53.91 o 
  -2   1  11      193.56       77.05     62.63 o 
  -1   1  11       24.61      -41.81     46.09 o 
   0   1  11        1.10       16.91     51.74 o 
  -9   2  11        6.91       -3.06     53.10 o 
  -8   2  11       22.55      -34.31     43.03 o 
  -7   2  11        0.03      -15.35     44.97 o 
  -6   2  11        1.18        9.59     46.09 o 
  -5   2  11       50.61       21.06     47.14 o 
  -4   2  11      213.06       58.12    110.28 o 
  -3   2  11        3.00       58.54     50.06 o 
  -2   2  11        8.70       85.70     54.85 o 
  -1   2  11        0.61       33.06     63.99 o 
   0   2  11        1.30       17.62     47.14 o 
  -8   3  11       15.87      -58.73     39.16 o 
  -7   3  11       47.01      -11.84     73.52 o 
  -6   3  11      224.17      317.78     63.97 o 
  -5   3  11      132.64      103.37     52.92 o 
  -4   3  11      389.50      460.64     71.24 o 
  -3   3  11        3.63        3.16     48.02 o 
  -2   3  11      214.63      192.80     58.70 o 
  -1   3  11       28.22      -32.32     44.16 o 
  -8   4  11       22.87        2.38     54.46 o 
  -7   4  11        0.36       24.86     44.16 o 
  -6   4  11       26.93      -43.45     59.91 o 
  -5   4  11       97.77       76.24     51.99 o 
  -4   4  11        0.66       37.32     48.84 o 
  -3   4  11       24.90      -57.91     43.29 o 
  -2   4  11        2.13       29.95     50.06 o 
  -1   4  11        0.11      -11.18     44.97 o 
  -7   5  11       82.17      -12.06     46.44 o 
  -6   5  11       62.74       48.75     61.27 o 
  -5   5  11      185.68      160.37     55.74 o 
  -4   5  11       85.67      101.25     81.69 o 
  -3   5  11       51.38       43.99     49.07 o 
  -2   5  11        5.22        4.28     47.14 o 
                                                 
